# Supplementary material for: Helicobacter pylori infection rates in dyspeptic Serbian HIV-infected patients compared to HIV-negative controls
Source: PLoS One. 2021 Mar 10;16(3):e0248041. doi: 10.1371/journal.pone.0248041 (PMC7946278; doi:10.1371/journal.pone.0248041)
Supplement: S1 Text — A joinpoint regression analysis of Helicobacter pylori prevalence rate trends in HIV-positive (1) and HIV-negative (2) patients in Serbia in the period of 1993–2014. (TXT) [file pone.0248041.s001.txt]

Group	Year	cases	N
1	1993	2	15
1	1994	2	11
1	1995	4	16
1	1996	3	16
1	1997	1	9
1	1998	2	7
1	1999	2	11
1	2000	3	13
1	2001	4	12
1	2002	5	17
1	2003	3	6
1	2004	3	10
1	2005	4	14
1	2006	1	11
1	2007	5	16
1	2008	6	20
1	2009	4	19
1	2010	3	11
1	2011	7	21
1	2012	4	14
1	2013	18	40
1	2014	3	21
2	1993	75	113
2	1994	87	131
2	1995	73	115
2	1996	85	153
2	1997	43	86
2	1998	29	55
2	1999	78	121
2	2000	65	139
2	2001	52	94
2	2002	71	135
2	2003	53	115
2	2004	54	100
2	2005	50	102
2	2006	44	95
2	2007	50	104
2	2008	44	113
2	2009	28	86
2	2010	38	96
2	2011	56	128
2	2012	27	68
2	2013	49	117
2	2014	24	76
