# Supplementary material for: Helicobacter pylori infection rates in dyspeptic Serbian HIV-infected patients compared to HIV-negative controls
Source: PLoS One. 2021 Mar 10;16(3):e0248041. doi: 10.1371/journal.pone.0248041 (PMC7946278; doi:10.1371/journal.pone.0248041)
Supplement: S1 Table — (XLSX) [file pone.0248041.s002.xlsx]

## Sheet: HIV PLOS One Table 1
Helicobacter_pylori	Age	Gender	Positive.qRT_PCR	PCR	CD4_HIV.diagnosis	CD4_.time.of.EGD	CD4_time.EGD_200_recode	AIDS	ART_HAART	HIV.risk.behavior
negative	29	female			39	39	<200	yes	No therapy	Intravenous drug users
negative	37	male						yes	No therapy	Intravenous drug users
negative	32	male						yes	No therapy	Intravenous drug users
negative	34	male
negative	25	female				46	<200	yes		Intravenous drug users
negative	34	male
negative	49	female
positive	29	male						No	No therapy	Intravenous drug users
positive	34	male
positive	40	female			230	230	>200	yes	No therapy	Transfusion blood/blood products
negative	34	male
negative	55	male
negative	25	male
negative	42	male
negative	46	female
positive	34	male
negative	27	male				430	>200
positive	36	male
negative	26	female	positive	20	390	469	>200	No	HAART	Unknown
negative	47	male	negative	0	148	472	>200	yes	HAART	Unknown
negative	51	male	negative	0	263	1019	>200	No	HAART	Promiscuity
negative	34	male	positive	20	483	309	>200	No	HAART	Promiscuity
positive	66	male	negative	0	20	525	>200	yes	HAART	Unknown
negative	49	male	negative	0	75	600	>200	yes	HAART	Unknown
negative	28	male	positive	20	260	174	<200	yes	HAART	Promiscuity
negative	37	male	negative	0	421	600	>200	No	HAART	Promiscuity
positive	36	male	positive	21000	35	35	<200	yes	No therapy	Unknown
negative	46	male	positive	127	696	820	>200	No	HAART	Intravenous drug users
negative	58	male	positive	145000	80	80	<200	yes	No therapy	Unknown
positive	31	male	negative	0	289	691	>200	No	HAART	Promiscuity
negative	50	female	positive	99000	85	41	<200	yes	HAART	Promiscuity
positive	45	male	positive	28	69	350	>200	yes	HAART	Intravenous drug users
negative	48	male	negative	0	110	220	>200	yes	HAART	Transfusion blood/blood products
positive	47	male	negative	0	428	499	>200	No	HAART	Promiscuity
negative	48	female	positive	20	820	59	<200	yes	HAART	Intravenous drug users
negative	38	male	positive	121000	47	58	<200	yes	HAART	Promiscuity
positive	39	female	negative	0	235	338	>200	No	HAART	Transfusion blood/blood products
negative	41	male	negative	0	595	447	>200	No	HAART	Promiscuity
negative	33	female	positive	118	33	224	>200	yes	HAART	Unknown
positive	34	male	positive	35	124	450	>200	yes	HAART	Promiscuity
negative	36	male	positive	40	660	477	>200	No	HAART	Promiscuity
negative	42	male	negative	0	80	456	>200	yes	HAART	Promiscuity
positive	51	female	positive	126	113	596	>200	yes	HAART	Unknown
negative	34	female	negative	0	353	257	>200	yes	HAART	Promiscuity
negative	30	male	positive	72	816	306	>200	yes	HAART	Promiscuity
negative	28	male	positive	68	107	891	>200	yes	HAART	Promiscuity
positive	54	male	negative	0	252	1075	>200	No	HAART	Promiscuity
negative	38	male	positive	206	476	722	>200	yes	HAART	Promiscuity
negative	58	male	negative	0	155	738	>200	yes	HAART	Promiscuity
positive	31	male	negative	0	486	435	>200	yes	HAART	Unknown
positive	54	male	positive	45	400	545	>200	yes	HAART	Transfusion blood/blood products
positive	37	male	negative	0	67	530	>200	yes	HAART	Promiscuity
positive	42	male	positive	107	180	465	>200	yes	HAART	Promiscuity
negative	57	male	negative	0	50	208	>200	yes	HAART	Intravenous drug users
negative	37	male	positive	184	335	390	>200	yes	HAART	Promiscuity
negative	27	male	negative	0	1074	380	>200	No	HAART	Promiscuity
negative	50	female	positive	20	70	528	>200	yes	HAART	Promiscuity
positive	32	female	negative	0	494	432	>200	No	HAART	Unknown
positive	38	male	positive	37	20	367	>200	yes	HAART	Unknown
positive	56	male	negative	0	95	172	<200	yes	HAART	Promiscuity
negative	49	female	positive	20	340	242	>200	yes	HAART	Intravenous drug users
negative	29	male	positive	501000	34	10	<200	yes	HAART	Promiscuity
negative	35	male	positive	32	32	345	>200	yes	HAART	Unknown
negative	83	male	positive	20	246	291	>200	yes	HAART	Promiscuity
negative	58	male	negative	0	166	436	>200	yes	HAART	Promiscuity
positive	49	female	positive	38	430	557	>200	yes	HAART	Intravenous drug users
positive	52	female	negative	0	50	471	>200	yes	HAART	Intravenous drug users
negative	49	female	positive	24	630	353	>200	No	HAART	Promiscuity
negative	33	male	positive	20	41	510	>200	yes	HAART	Unknown
negative	39	male	negative	0	202	505	>200	No	HAART	Unknown
positive	31	male	negative	0	276	559	>200	No	HAART	Promiscuity
negative	51	male	positive	70	410	90	<200	yes	HAART	Promiscuity
positive	61	male	positive	20	219	309	>200	No	HAART	Promiscuity
negative	32	male	positive	62	76	138	<200	yes	HAART	Promiscuity
negative	29	male	positive	63	265	447	>200	No	HAART	Promiscuity
negative	44	male	positive	1579	249	311	>200	No	HAART	Unknown
positive	42	female	negative	0	260	301	>200	No	HAART	Promiscuity
negative	31	male	positive	20	14	173	<200	yes	HAART	Promiscuity
positive	44	male	negative	0	450	583	>200	yes	HAART	Intravenous drug users
negative	30	male	positive	79	228	829	>200	yes	HAART	Promiscuity
negative	32	male	negative	0	210	376	>200	No	HAART	Promiscuity
positive	34	male	negative	0	114	649	>200	yes	HAART	Intravenous drug users
negative	57	male				483	>200
negative	63	male			505	50	<200	yes	HAART	Promiscuity
negative	32	male	positive	5791	940	357	>200	yes	HAART	Intravenous drug users
positive	36	female			310	440	>200	yes	HAART	Intravenous drug users
negative	48	male			157	150	<200	yes	HAART	Promiscuity
negative	36	male	negative	0	157	207	>200	yes	HAART	Promiscuity
positive	53	female	negative	0	222	650	>200	yes	HAART	Promiscuity
negative	37	male	positive	350	190	200	>200	yes	HAART	Intravenous drug users
negative	36	female			436	6	<200	yes	mono/dual th	Intravenous drug users
negative	30	female			50	50	<200	yes	HAART	Intravenous drug users
positive	44	male	negative	0	153	730	>200	yes	HAART	Promiscuity
negative	36	female	negative	0	110	180	<200	yes	HAART	Promiscuity
negative	39	female	positive	6667	310	400	>200	yes	HAART	Intravenous drug users
negative	58	male			223	150	<200	yes	No therapy	Promiscuity
negative	28	female			197	310	>200	yes	HAART	Intravenous drug users
negative	34	female			100	250	>200	yes	HAART	Transfusion blood/blood products
positive	63	male			36	250	>200	yes	HAART	Promiscuity
positive	29	male			189	305	>200	yes	HAART	Intravenous drug users
negative	37	female			288	267	>200	No	HAART	Promiscuity
negative	49	female	negative	0	256	268	>200	No	HAART	Unknown
negative	59	male			45	35	<200	yes	No therapy	Transfusion blood/blood products
positive	55	female	negative	0	100	485	>200	yes	HAART	Promiscuity
positive	42	male	negative	0	86	307	>200	yes	HAART	Promiscuity
negative	51	male	positive	16767	86	99	<200	yes	HAART	Promiscuity
positive	33	male			188	380	>200	yes	HAART	Unknown
negative	50	male	negative	0	299	163	<200	yes	HAART	Promiscuity
negative	47	female	positive	2454	500	194	<200	yes	HAART	Promiscuity
negative	30	female			238	275	>200	yes	HAART	Promiscuity
positive	55	male	negative	0	180	450	>200	yes	HAART	Promiscuity
positive	30	male	negative	0	230	700	>200	yes	HAART	Promiscuity
negative	40	male			456	180	<200	yes	HAART	Promiscuity
negative	35	male			138	138	<200	yes	No therapy	Unknown
positive	46	male	negative	0	70	350	>200	yes	HAART	Promiscuity
negative	53	female	negative	0	244	368	>200	No	HAART	Promiscuity
negative	18	female	positive	12888	80	99	<200	yes	HAART	Transfusion blood/blood products
negative	31	male	negative	0	380	549	>200	No	HAART	Promiscuity
negative	23	female	negative	0	270	240	>200	yes	HAART	Transfusion blood/blood products
negative	41	female	positive	219	50	198	<200	yes	HAART	Intravenous drug users
positive	42	female	negative	0	555	792	>200	No	HAART	Intravenous drug users
positive	56	male	negative	0	20	268	>200	yes	HAART	Unknown
negative	27	male	positive	2163	324	331	>200	No	No therapy	Promiscuity
positive	27	male	negative	0	192	278	>200	yes	HAART	Promiscuity
negative	40	male	positive	4014	55	180	<200	yes	HAART	Intravenous drug users
negative	49	male			202	112	<200	yes	HAART	Promiscuity
negative	32	male			2	15	<200	yes	No therapy	Intravenous drug users
negative	37	male			137	137	<200	yes	No therapy	Promiscuity
positive	32	female	negative	0	302	599	>200	No	HAART	Unknown
positive	46	male			190	248	>200	yes	HAART	Promiscuity
negative	62	male	positive	114653	66	193	<200	yes	HAART	Promiscuity
negative	46	male	positive	1180	4	69	<200	yes	HAART	Unknown
negative	34	female	positive	385	33	315	>200	yes	HAART	Intravenous drug users
positive	37	female	negative	0	141	476	>200	yes	HAART	Intravenous drug users
negative	45	male	negative	0	250	169	<200	yes	HAART	Intravenous drug users
negative	53	male			30	30	<200	yes	No therapy	Promiscuity
positive	33	male	negative	0	230	670	>200	yes	HAART	Promiscuity
negative	39	female	positive	696	93	335	>200	yes	HAART	Intravenous drug users
negative	40	male	positive	3479	166	66	<200	yes	HAART	Intravenous drug users
negative	28	male	negative	0	695	353	>200	No	HAART	Promiscuity
positive	19	male	negative	0	96	590	>200	yes	HAART	Promiscuity
negative	36	female	negative	0	250	342	>200	yes	HAART	Promiscuity
positive	38	male	negative	0	74	500	>200	yes	HAART	Promiscuity
negative	40	male			130	9	<200	yes	HAART	Promiscuity
negative	39	male	negative	0	30	363	>200	yes	HAART	Promiscuity
negative	42	male	positive	1353	58	203	>200	yes	HAART	Promiscuity
negative	42	male	negative	0	3	26	<200	yes	HAART	Transfusion blood/blood products
negative	29	female	negative	0	622	521	>200	No	HAART	Promiscuity
positive	51	male	negative	0	155	416	>200	yes	HAART	Promiscuity
negative	45	male	negative	0	97	362	>200	yes	HAART	Promiscuity
negative	33	male	positive	794	390	236	>200	yes	HAART	Intravenous drug users
negative	67	male	negative	0	100	351	>200	yes	HAART	Promiscuity
negative	40	male	positive	1016	59	86	<200	yes	HAART	Promiscuity
negative	56	female	negative	0	200	217	>200	yes	HAART	Promiscuity
negative	68	male	negative	0	122	229	>200	yes	HAART	Unknown
negative	52	male	negative	0	155	358	>200	yes	HAART	Promiscuity
positive	46	male	negative	0	75	570	>200	yes	HAART	Promiscuity
positive	45	male	negative	0	4	373	>200	yes	HAART	Promiscuity
negative	58	male	negative	0	20	70	<200	yes	HAART	Promiscuity
negative	51	male	positive	80839	44	97	<200	yes	HAART	Promiscuity
positive	23	male	negative	0	18	466	>200	yes	HAART	Promiscuity
negative	25	male	negative	0	229	587	>200	No	HAART	Promiscuity
negative	46	male	positive	8390	397	581	>200	No	HAART	Promiscuity
negative	49	female	negative	0	42	404	>200	yes	HAART	Intravenous drug users
negative	31	male	negative	0	4	380	>200	yes	HAART	Promiscuity
positive	39	male	negative	0	90	455	>200	yes	HAART	Unknown
positive	35	female	negative	0	190	345	>200	yes	HAART	Intravenous drug users
negative	31	male	negative	0	208	339	>200	No	HAART	Promiscuity
negative	40	female	negative	0	150	543	>200	yes	HAART	Promiscuity
negative	28	male	positive	77249	156	309	>200	yes	HAART	Promiscuity
positive	21	male	negative	0	287	440	>200	No	HAART	Promiscuity
positive	41	male	negative	0	390	1046	>200	No	HAART	Promiscuity
negative	45	male	negative	0	397	404	>200	No	HAART	Promiscuity
negative	47	female	positive	162	640	350	>200	yes	HAART	Transfusion blood/blood products
negative	54	male	negative	0	86	208	>200	yes	HAART	Promiscuity
negative	33	male	negative	0	3	17	<200	yes	HAART	Promiscuity
positive	34	female	positive	189	167	389	>200	yes	HAART	Intravenous drug users
positive	35	female	negative	0	245	772	>200	No	HAART	Promiscuity
positive	36	male	negative	0	270	757	>200	No	HAART	Promiscuity
negative	35	female	negative	0	366	633	>200	No	HAART	Promiscuity
negative	48	male	negative	0	241	376	>200	yes	HAART	Intravenous drug users
negative	49	male	positive	130345	486	486	>200	No	No therapy	Promiscuity
negative	35	female	positive	529	126	377	>200	yes	HAART	Promiscuity
positive	43	male	negative	0	370	700	>200	No	HAART	Intravenous drug users
negative	43	female	positive	55	250	257	>200	yes	HAART	Intravenous drug users
negative	39	male	negative	0	234	696	>200	yes	HAART	Intravenous drug users
negative	39	male	negative	0	451	634	>200	No	HAART	Promiscuity
negative	54	male	negative	0	644	454	>200	yes	HAART	Promiscuity
negative	53	male	negative	0	11	416	>200	yes	HAART	Promiscuity
negative	38	male	negative	0	276	438	>200	No	HAART	Promiscuity
negative	27	male	positive	4610	39	45	<200	yes	HAART	Promiscuity
negative	53	male	negative	0	84	315	>200	yes	HAART	Promiscuity
positive	51	male	negative	0	135	480	>200	yes	HAART	Promiscuity
negative	40	male	negative	0	133	800	>200	yes	HAART	Promiscuity
negative	24	male			510	230	>200	yes	No therapy	Promiscuity
negative	35	male	negative	0	295	311	>200	yes	HAART	Unknown
negative	41	male	negative	0	148	253	>200	yes	HAART	Promiscuity
positive	39	male	negative	0	190	528	>200	yes	HAART	Promiscuity
positive	53	male	negative	0	126	334	>200	yes	HAART	Unknown
positive	29	female	negative	0	352	661	>200	No	HAART	Promiscuity
negative	29	male	positive	810000	244	117	<200	yes	No therapy	Promiscuity
negative	27	male	negative	0	27	83	<200	yes	HAART	Promiscuity
negative	49	male	negative	0	328	503	>200	No	HAART	Promiscuity
negative	21	male	negative	0	50	189	<200	yes	HAART	Promiscuity
negative	49	female	negative	0	54	434	>200	yes	HAART	Transfusion blood/blood products
negative	35	male	positive	43500	418	182	<200	yes	No therapy	Promiscuity
negative	46	male	negative	0	112	399	>200	yes	HAART	Promiscuity
negative	48	female			80	210	>200	yes	HAART	Transfusion blood/blood products
negative	25	male			533	542	>200	No	No therapy	Promiscuity
negative	36	male	positive	20	2	2	<200	yes	HAART	Promiscuity
negative	37	female	negative	0	407	50	<200	yes	HAART	Promiscuity
negative	49	male	positive	250	335	450	>200	yes	HAART	Promiscuity
positive	30	male	negative	0	551	1622	>200	No	HAART	Unknown
negative	33	male	negative	0	4	260	>200	yes	HAART	Promiscuity
positive	38	male	negative	0	170	494	>200	yes	HAART	Intravenous drug users
positive	36	male	negative	0	232	564	>200	No	HAART	Promiscuity
negative	24	male	positive	87	354	354	>200	yes	HAART	Promiscuity
negative	51	male	positive	20	388	186	<200	yes	HAART	Intravenous drug users
negative	39	female	negative	0	161	250	>200	yes	HAART	Promiscuity
negative	27	male	positive	10000000	3	3	<200	yes	No therapy	Promiscuity
negative	50	male			359	87	<200	yes	No therapy	Intravenous drug users
positive	50	male	negative	0	357	1005	>200	No	HAART	Promiscuity
negative	58	male			581	408	>200	No	No therapy	Promiscuity
positive	35	male			835	698	>200	No	No therapy	Promiscuity
negative	30	female			595	374	>200	No	No therapy	Promiscuity
positive	32	male	negative	0	275	512	>200	No	HAART	Intravenous drug users
positive	45	female	negative	0	299	623	>200	yes	HAART	Unknown
negative	39	male	negative	0	379	556	>200	yes	HAART	Promiscuity
negative	33	male	positive	5750	150	75	<200	yes	HAART	Promiscuity
negative	32	male	positive	145	180	620	>200	yes	HAART	Promiscuity
positive	58	male	negative	0	27	567	>200	yes	HAART	Promiscuity
negative	68	male			137	130	<200	yes	No therapy	Promiscuity
negative	33	female			229	107	<200	yes	No therapy	Promiscuity
negative	59	male			110	110	<200	yes	No therapy	Promiscuity
negative	31	male			180	110	<200	yes	No therapy	Intravenous drug users
negative	24	female			50	20	<200	yes	mono/dual th	Intravenous drug users
negative	33	female			10	40	<200	yes	mono/dual th	Intravenous drug users
negative	30	male			440	270	>200	No	No therapy	Intravenous drug users
negative	40	male			340	4	<200	yes	No therapy	Transfusion blood/blood products
negative	37	male			48	48	<200	yes	No therapy	Intravenous drug users
negative	26	male			70	60	<200	yes	No therapy	Intravenous drug users
negative	55	male			240	308	>200	yes	mono/dual th	Unknown
negative	63	female			234	234	>200	yes	No therapy	Transfusion blood/blood products
negative	34	female			70	54	<200	yes	No therapy	Intravenous drug users
positive	53	female			150	297	>200	yes	mono/dual th	Promiscuity
positive	36	male			26	295	>200	yes	mono/dual th	Intravenous drug users
negative	31	male			20	40	<200	yes	mono/dual th	Intravenous drug users
negative	32	male			80	80	<200	yes	No therapy	Intravenous drug users
negative	21	male			86	86	<200	yes	No therapy	Unknown
negative	36	male			8	8	<200	yes	No therapy	Intravenous drug users
negative	68	male			91	210	>200	yes	mono/dual th	Promiscuity
negative	43	male			40	38	<200	yes	No therapy	Intravenous drug users
negative	42	male			197	110	<200	yes	No therapy	Intravenous drug users
positive	36	male			205	400	>200	No	mono/dual th	Transfusion blood/blood products
positive	36	female			503	545	>200	No	No therapy	Promiscuity
negative	54	male
positive	28	male			253	460	>200	No	mono/dual th	Promiscuity
negative	40	female			420	400	>200	No	No therapy	Unknown
negative	41	male			94	94	<200	yes	No therapy	Unknown
negative	67	female
positive	30	female			130	450	>200	yes	mono/dual th	Intravenous drug users
positive	27	female			250	360	>200	yes	mono/dual th	Promiscuity
negative	38	male			46	43	<200	yes	No therapy	Unknown
negative	37	male			49	8	<200	yes	No therapy	Promiscuity
negative	30	male			208	30	<200	yes	No therapy	Promiscuity
negative	30	male			110	200	>200	yes	mono/dual th	Intravenous drug users
negative	33	male
negative	49	female			270	270	>200	yes	No therapy	Unknown
negative	40	female
negative	32	male			38	38	<200	yes	No therapy	Intravenous drug users
negative	42	male			300	327	>200	No	No therapy	Promiscuity
negative	39	male			205	105	<200	yes	No therapy	Intravenous drug users
negative	25	female	positive	12246	233	100	<200	yes	mono/dual th	Promiscuity
negative	27	male			84	27	<200	yes	mono/dual th	Transfusion blood/blood products
negative	55	male			40	30	<200	yes	No therapy	Transfusion blood/blood products
negative	38	male			5	100	<200	yes	mono/dual th	Promiscuity
positive	36	female			350	350	>200	No	No therapy	Intravenous drug users
negative	49	male			60	35	<200	yes	No therapy	Promiscuity
negative	37	male			75	38	<200	yes	No therapy	Promiscuity
negative	32	male			660	225	>200	No	No therapy	Intravenous drug users
negative	29	female			125	35	<200	yes	HAART	Intravenous drug users
positive	44	male			440	690	>200	No	No therapy	Promiscuity
positive	43	female	negative	0	130	869	>200	yes	mono/dual th	Promiscuity
negative	33	male			100	42	<200	yes	No therapy	Promiscuity
negative	43	male				650	>200
negative	33	male			120	120	<200	yes	No therapy	Promiscuity
negative	37	male				50	<200
negative	43	female			280	150	<200	yes	mono/dual th	Transfusion blood/blood products
negative	24	male			450	500	>200	No	mono/dual th	Promiscuity
negative	45	male	positive	1223393	50	194	<200	yes	mono/dual th	Promiscuity
positive	42	male			60	280	>200	yes	mono/dual th	Promiscuity
negative	38	female			50	80	<200	yes	No therapy	Promiscuity
negative	41	male			50	37	<200	yes	mono/dual th	Promiscuity
positive	50	male	negative	0	90	210	>200	yes	mono/dual th	Promiscuity
negative	44	male			38	26	<200	yes	No therapy	Promiscuity
negative	27	male			380	380	>200	No	No therapy	Intravenous drug users
negative	41	male			50	35	<200	yes	No therapy	Intravenous drug users
negative	61	male			40	35	<200	yes	No therapy	Promiscuity
negative	37	female			100	70	<200	yes	No therapy	Intravenous drug users
negative	31	female			330	230	>200	No	No therapy	Intravenous drug users
positive	30	female			400	400	>200	No	No therapy	Intravenous drug users
negative	39	male			90	90	<200	yes	No therapy	Intravenous drug users
negative	35	male			90	43	<200	yes	No therapy	Intravenous drug users
