# Supplementary material for: Helicobacter pylori infection rates in dyspeptic Serbian HIV-infected patients compared to HIV-negative controls
Source: PLoS One. 2021 Mar 10;16(3):e0248041. doi: 10.1371/journal.pone.0248041 (PMC7946278; doi:10.1371/journal.pone.0248041)
Supplement: S2 Table — (XLSX) [file pone.0248041.s003.xlsx]

## Sheet: HIV PLOS One Table 2
Helicobacter_pylori	CD4_at.the.time.of.HIV.diagnosis	CD4_at.the.time.of.EGD
negative	39	39
negative
negative
negative
negative		46
negative
negative
positive
positive
positive	230	230
negative
negative
negative
negative
negative
positive
negative		430
positive
negative	390	469
negative	148	472
negative	263	1019
negative	483	309
positive	20	525
negative	75	600
negative	260	174
negative	421	600
positive	35	35
negative	696	820
negative	80	80
positive	289	691
negative	85	41
positive	69	350
negative	110	220
positive	428	499
negative	820	59
negative	47	58
positive	235	338
negative	595	447
negative	33	224
positive	124	450
negative	660	477
negative	80	456
positive	113	596
negative	353	257
negative	816	306
negative	107	891
positive	252	1075
negative	476	722
negative	155	738
positive	486	435
positive	400	545
positive	67	530
positive	180	465
negative	50	208
negative	335	390
negative	1074	380
negative	70	528
positive	494	432
positive	20	367
positive	95	172
negative	340	242
negative	34	10
negative	32	345
negative	246	291
negative	166	436
positive	430	557
positive	50	471
negative	630	353
negative	41	510
negative	202	505
positive	276	559
negative	410	90
positive	219	309
negative	76	138
negative	265	447
negative	249	311
positive	260	301
negative	14	173
positive	450	583
negative	228	829
negative	210	376
positive	114	649
negative		483
negative	505	50
negative	940	357
positive	310	440
negative	157	150
negative	157	207
positive	222	650
negative	190	200
negative	436	6
negative	50	50
positive	153	730
negative	110	180
negative	310	400
negative	223	150
negative	197	310
negative	100	250
positive	36	250
positive	189	305
negative	288	267
negative	256	268
negative	45	35
positive	100	485
positive	86	307
negative	86	99
positive	188	380
negative	299	163
negative	500	194
negative	238	275
positive	180	450
positive	230	700
negative	456	180
negative	138	138
positive	70	350
negative	244	368
negative	80	99
negative	380	549
negative	270	240
negative	50	198
positive	555	792
positive	20	268
negative	324	331
positive	192	278
negative	55	180
negative	202	112
negative	2	15
negative	137	137
positive	302	599
positive	190	248
negative	66	193
negative	4	69
negative	33	315
positive	141	476
negative	250	169
negative	30	30
positive	230	670
negative	93	335
negative	166	66
negative	695	353
positive	96	590
negative	250	342
positive	74	500
negative	130	9
negative	30	363
negative	58	203
negative	3	26
negative	622	521
positive	155	416
negative	97	362
negative	390	236
negative	100	351
negative	59	86
negative	200	217
negative	122	229
negative	155	358
positive	75	570
positive	4	373
negative	20	70
negative	44	97
positive	18	466
negative	229	587
negative	397	581
negative	42	404
negative	4	380
positive	90	455
positive	190	345
negative	208	339
negative	150	543
negative	156	309
positive	287	440
positive	390	1046
negative	397	404
negative	640	350
negative	86	208
negative	3	17
positive	167	389
positive	245	772
positive	270	757
negative	366	633
negative	241	376
negative	486	486
negative	126	377
positive	370	700
negative	250	257
negative	234	696
negative	451	634
negative	644	454
negative	11	416
negative	276	438
negative	39	45
negative	84	315
positive	135	480
negative	133	800
negative	510	230
negative	295	311
negative	148	253
positive	190	528
positive	126	334
positive	352	661
negative	244	117
negative	27	83
negative	328	503
negative	50	189
negative	54	434
negative	418	182
negative	112	399
negative	80	210
negative	533	542
negative	2	2
negative	407	50
negative	335	450
positive	551	1622
negative	4	260
positive	170	494
positive	232	564
negative	354	354
negative	388	186
negative	161	250
negative	3	3
negative	359	87
positive	357	1005
negative	581	408
positive	835	698
negative	595	374
positive	275	512
positive	299	623
negative	379	556
negative	150	75
negative	180	620
positive	27	567
negative	137	130
negative	229	107
negative	110	110
negative	180	110
negative	50	20
negative	10	40
negative	440	270
negative	340	4
negative	48	48
negative	70	60
negative	240	308
negative	234	234
negative	70	54
positive	150	297
positive	26	295
negative	20	40
negative	80	80
negative	86	86
negative	8	8
negative	91	210
negative	40	38
negative	197	110
positive	205	400
positive	503	545
negative
positive	253	460
negative	420	400
negative	94	94
negative
positive	130	450
positive	250	360
negative	46	43
negative	49	8
negative	208	30
negative	110	200
negative
negative	270	270
negative
negative	38	38
negative	300	327
negative	205	105
negative	233	100
negative	84	27
negative	40	30
negative	5	100
positive	350	350
negative	60	35
negative	75	38
negative	660	225
negative	125	35
positive	440	690
positive	130	869
negative	100	42
negative		650
negative	120	120
negative		50
negative	280	150
negative	450	500
negative	50	194
positive	60	280
negative	50	80
negative	50	37
positive	90	210
negative	38	26
negative	380	380
negative	50	35
negative	40	35
negative	100	70
negative	330	230
positive	400	400
negative	90	90
negative	90	43
