# Supplementary material for: Helicobacter pylori infection rates in dyspeptic Serbian HIV-infected patients compared to HIV-negative controls
Source: PLoS One. 2021 Mar 10;16(3):e0248041. doi: 10.1371/journal.pone.0248041 (PMC7946278; doi:10.1371/journal.pone.0248041)
Supplement: S3 Table — (XLSX) [file pone.0248041.s004.xlsx]

## Sheet: HIV PLOS One Table 3
CD4_at.the.time.EGD	Gastritis.topographical.localization	H.pyloridensity	Activity	Lymphoid.follicles	Intestinal.metaplasia
	Antrum	+	+	no	no
	pan-gastritis	+++	+++	no	no
230	Antrum	+	+	no	no
	pan-gastritis	++	no	no	no
	pan-gastritis	++	++	+	+
525	pan-gastritis	+	+	no	no
35	Antrum	++	+	+	+
691	Antrum	+	+	no	no
350	Antrum	+++	+++	no	no
499	pan-gastritis	++	++	+	no
338	pan-gastritis	++	+	+	no
450	pan-gastritis	+	++	+	no
596	Antrum	+	+	++	no
1075	Antrum	++	+	no
435	pan-gastritis	+++	+	no	no
545	pan-gastritis	+++	++	no	no
530	pan-gastritis	++	+	no	no
465	Antrum	+++	++	no	no
432	pan-gastritis	++	+	+	no
367	pan-gastritis	++	+	+	no
172	pan-gastritis	+++	++	+	no
557	pan-gastritis	+	++	no	no
471	pan-gastritis	+++	+++	no	+
559	pan-gastritis	+++	++	no	no
309	pan-gastritis	+++	++	+	+
301	pan-gastritis	+++	++	+	+
583	pan-gastritis	+++	++	no	+
649	pan-gastritis	+++	+++	no	no
440	Antrum	+	++	no	no
650	Antrum	+	+	no	no
730	Antrum	+	++	no	no
250	Antrum	+	+	no	no
305	pan-gastritis	++	++	no	no
485	Corpus	+	+	no	no
307	Antrum	++	+	no	no
380	pan-gastritis	+	+	no	no
450	Corpus	+	+	no	no
700	Antrum	+	++	+	no
350	Antrum	+	+	no	no
792	pan-gastritis	++	+	no	no
268	pan-gastritis	+	+	no	+
278	Antrum	+
599	Corpus	+	+	+	no
248	Antrum	+	+	no	no
476	pan-gastritis	+++	+++	no	no
670	Antrum	+	++	no	no
590	pan-gastritis	+	+	++	no
500	pan-gastritis	++	+	no	+
416	pan-gastritis	+++	+		+
570	pan-gastritis	+++	++	+	no
373	pan-gastritis	++	+	no	+
466	Antrum	++	+	no	no
455	pan-gastritis	+++	+	no	no
345	pan-gastritis	+	+	no	no
440	Corpus	+++	+	+	no
1046	pan-gastritis	++	+	+	no
389	Antrum	+	+	+	no
772	pan-gastritis	++	++	no	+
757	pan-gastritis	+++	++	++	no
700	pan-gastritis	+	+	+	no
480	pan-gastritis	+++	++	no	no
528	pan-gastritis	++	++	+	no
334	pan-gastritis	+++	+	++	no
661	pan-gastritis	++	+	+	no
1622	Antrum	++	+	no	no
494	pan-gastritis	+++	+	no	no
564	pan-gastritis	+++	+	no	no
1005	pan-gastritis	+++	+++	no	no
698	Antrum	++	+	no	no
512	Antrum	+++	+	no	no
623	pan-gastritis	++	++	++	+
567	pan-gastritis	+++	++	no	+
297	Antrum	+++	no	no	no
295	Antrum	+	++	no	no
400	Antrum	+++	+	no	+
545	Antrum	++	+	+	no
460	Antrum	++	+	no	no
450	Antrum	++	+	+	no
360	Antrum	+	+	no	no
350	Antrum	++	+	no	no
690	pan-gastritis	++	++	+	no
869	pan-gastritis	+	+	no	no
280	pan-gastritis	++	+	no	no
210	pan-gastritis	++	+++	+	no
400	Antrum	+	no	+	no
