# Supplementary material for: Helicobacter pylori infection rates in dyspeptic Serbian HIV-infected patients compared to HIV-negative controls
Source: PLoS One. 2021 Mar 10;16(3):e0248041. doi: 10.1371/journal.pone.0248041 (PMC7946278; doi:10.1371/journal.pone.0248041)
Supplement: S4 Table — (XLSX) [file pone.0248041.s005.xlsx]

## Sheet: HIV PLOS One Table 4
Helicobacter_pilori	Gender	Age
positive	female	46
positive	male	20
positive	female	61
negative	female	45
positive	female	35
negative	female	51
positive	male	42
negative	male	67
negative	male	41
negative	female	22
negative	male	63
negative	male	19
positive	female	36
positive	female	49
positive	male	44
positive	male	54
negative	female	39
positive	female	53
negative	male	57
positive	female	29
positive	female	58
positive	female	19
negative	female	21
negative	female	38
positive	male	67
positive	female	55
positive	female	44
positive	female	37
positive	female	37
positive	male	56
positive	female	36
positive	male	33
positive	female	63
positive	female	37
positive	male	38
negative	male	68
positive	female	34
negative	female	19
positive	female	22
positive	male	67
negative	male	40
negative	female	36
positive	female	30
positive	female	41
negative	male	35
positive	female	21
positive	female	75
negative	female	40
negative	male	45
negative	male	27
positive	female	21
positive	male	27
positive	female	57
positive	female	48
negative	male	46
positive	male	42
positive	male	53
positive	female	44
negative	female	30
positive	female	35
positive	male	48
negative	female	42
negative	female	20
negative	male	45
negative	female	39
positive	male	44
positive	female	44
positive	male	25
positive	female	35
positive	female	29
negative	male	27
positive	male	74
negative	male	68
negative	female	24
negative	female	37
negative	female	40
positive	female	63
positive	male	53
negative	male	77
negative	male	52
positive	male	56
positive	female	63
positive	female	26
positive	male	64
positive	female	59
negative	male	65
positive	male	28
positive	female	64
negative	male	24
negative	female	57
negative	female	25
positive	male	26
positive	female	23
positive	female	57
positive	male	42
negative	male	19
positive	male	62
positive	male	47
positive	female	32
positive	female	44
negative	female	42
negative	female	36
negative	female	41
negative	male	31
positive	male	71
positive	female	41
positive	female	29
negative	male	71
positive	male	48
positive	female	54
positive	female	52
positive	male	45
positive	male	39
positive	male	36
positive	male	30
negative	male	43
negative	female	51
negative	male	33
positive	male	36
positive	male	59
negative	female	36
negative	male	24
positive	female	62
negative	female	50
negative	female	65
negative	male	73
negative	female	25
negative	male	49
negative	male	40
negative	female	22
negative	female	51
negative	male	40
positive	female	79
negative	female	23
negative	female	25
positive	female	59
negative	male	32
negative	female	66
positive	female	46
negative	female	52
positive	male	62
negative	female	32
positive	female	60
negative	male	46
negative	female	26
positive	female	63
positive	female	55
negative	female	66
positive	female	26
positive	male	30
negative	female	19
negative	female	53
negative	female	74
negative	female	23
positive	female	24
positive	male	29
negative	male	44
negative	female	78
positive	male	20
positive	female	47
negative	female	34
positive	female	72
positive	female	47
negative	female	55
positive	male	59
positive	male	64
positive	male	28
negative	male	47
negative	female	37
positive	female	66
negative	male	61
positive	male	61
positive	female	57
negative	male	29
negative	male	21
positive	male	65
positive	male	63
positive	female	68
positive	female	53
positive	female	48
positive	female	57
negative	female	43
negative	male	18
positive	male	56
positive	male	56
negative	male	46
negative	male	34
positive	male	47
negative	male	68
negative	female	36
positive	male	53
negative	female	78
negative	female	49
negative	male	55
positive	female	59
negative	male	22
negative	female	18
positive	male	52
negative	male	27
negative	male	56
positive	male	43
negative	male	38
positive	female	36
positive	female	67
positive	male	39
positive	female	63
negative	male	27
negative	female	50
negative	male	20
positive	female	60
positive	female	60
negative	female	51
positive	female	52
negative	female	52
negative	female	50
positive	female	55
positive	female	30
positive	female	33
positive	male	53
positive	female	45
positive	female	33
negative	female	32
negative	male	44
negative	male	34
negative	male	41
positive	male	68
positive	female	56
negative	male	34
positive	female	53
positive	female	40
negative	female	38
positive	male	39
negative	female	67
negative	female	66
positive	male	35
positive	male	40
positive	female	37
positive	female	52
positive	female	38
positive	female	42
positive	female	33
positive	female	33
negative	male	73
negative	male	30
positive	male	83
positive	female	53
positive	male	55
positive	female	48
positive	male	47
positive	male	37
positive	male	73
positive	female	54
positive	female	73
positive	female	50
positive	female	34
positive	female	34
positive	female	31
positive	male	44
positive	male	61
negative	female	18
positive	female	50
positive	female	65
positive	female	23
negative	female	30
positive	male	64
positive	male	28
positive	female	52
negative	male	42
positive	male	38
negative	female	27
negative	male	41
negative	female	36
positive	female	37
positive	male	65
positive	male	38
positive	male	33
negative	female	43
positive	male	31
positive	female	39
negative	female	29
negative	male	27
positive	female	34
positive	male	38
negative	female	57
negative	male	79
positive	female	52
positive	male	42
positive	male	42
positive	female	43
negative	female	56
positive	female	35
positive	male	55
positive	female	60
negative	male	41
positive	female	26
positive	male	63
negative	male	32
positive	male	44
positive	female	52
negative	male	60
positive	female	42
negative	female	71
positive	male	65
negative	female	86
positive	male	34
positive	female	42
negative	female	35
negative	female	53
negative	male	75
positive	female	68
negative	male	22
positive	female	65
negative	female	21
positive	female	63
negative	male	33
negative	female	33
positive	female	51
positive	male	66
positive	male	37
positive	male	48
negative	female	34
positive	female	67
positive	female	23
positive	male	46
negative	female	54
negative	male	55
negative	male	41
negative	female	47
positive	female	39
positive	male	39
positive	female	23
positive	female	39
positive	female	58
positive	female	37
positive	male	60
positive	female	64
negative	female	60
positive	female	40
negative	male	45
positive	female	63
negative	male	24
negative	female	51
negative	female	67
positive	male	70
positive	female	40
positive	female	44
positive	female	48
negative	female	37
negative	female	52
negative	male	67
negative	male	45
positive	female	56
positive	male	33
positive	female	43
negative	female	66
positive	female	66
negative	female	19
negative	female	30
positive	female	51
negative	male	48
negative	male	42
negative	female	55
negative	female	30
positive	male	45
negative	male	34
positive	male	38
negative	female	32
negative	female	24
negative	male	37
positive	female	42
negative	female	60
positive	female	34
negative	female	47
negative	female	60
negative	male	41
positive	male	65
positive	female	60
negative	female	29
positive	female	37
positive	female	23
positive	female	43
negative	female	42
positive	male	70
positive	male	49
negative	male	56
positive	female	32
negative	female	28
positive	male	29
positive	female	74
positive	male	71
positive	male	25
positive	female	45
negative	male	36
positive	male	34
negative	female	23
positive	female	61
positive	female	58
negative	female	44
negative	male	54
negative	female	35
positive	male	52
positive	male	50
positive	male	41
negative	male	45
negative	male	25
positive	female	37
positive	male	39
positive	female	18
positive	male	40
negative	male	28
positive	male	48
negative	male	26
negative	male	43
negative	female	32
positive	female	46
positive	male	36
positive	female	69
negative	male	34
positive	female	19
positive	female	25
positive	female	39
positive	female	72
positive	female	55
negative	female	58
positive	female	42
negative	male	23
negative	female	25
positive	male	50
positive	male	48
positive	male	31
negative	female	27
positive	female	44
negative	female	30
negative	female	47
positive	female	46
positive	female	69
negative	female	54
negative	female	70
positive	male	30
negative	female	74
positive	female	40
positive	male	43
positive	male	28
positive	male	36
negative	female	41
negative	female	33
positive	female	65
positive	male	71
positive	male	48
negative	male	58
negative	male	18
positive	female	43
positive	female	36
positive	male	25
positive	female	44
positive	male	51
positive	female	63
positive	male	61
positive	male	28
positive	female	53
positive	male	38
negative	female	31
positive	male	58
positive	male	49
negative	male	38
positive	male	43
positive	male	64
negative	male	28
positive	female	34
positive	male	65
negative	female	29
negative	male	55
positive	male	62
negative	male	54
positive	male	31
positive	female	54
negative	female	28
positive	male	35
positive	female	51
negative	female	43
positive	male	60
negative	male	24
positive	male	46
positive	male	57
positive	female	39
positive	male	23
negative	female	51
positive	male	74
negative	female	61
negative	female	50
positive	female	43
negative	male	42
negative	female	54
positive	female	18
negative	female	29
positive	male	23
positive	female	41
positive	male	57
positive	male	43
positive	male	38
positive	female	33
positive	female	34
positive	female	46
positive	female	21
negative	male	23
positive	female	33
positive	male	51
positive	female	39
positive	female	44
positive	female	38
positive	female	40
negative	female	43
negative	male	42
positive	male	39
positive	female	34
negative	female	25
negative	male	56
negative	male	24
positive	male	45
positive	female	62
positive	female	52
positive	male	35
positive	female	40
positive	female	85
positive	female	42
positive	male	33
positive	male	40
positive	male	21
positive	female	33
positive	male	31
positive	male	40
negative	male	30
positive	female	51
positive	male	34
negative	female	26
positive	male	54
positive	female	47
negative	male	28
positive	female	24
negative	female	29
positive	male	60
negative	male	25
negative	female	24
negative	female	45
negative	male	29
positive	female	57
negative	female	57
positive	male	61
negative	female	45
negative	male	53
positive	female	47
positive	female	52
negative	female	52
positive	female	41
positive	female	34
negative	female	27
positive	female	36
positive	male	50
positive	female	57
positive	male	41
positive	female	55
positive	male	53
negative	male	38
negative	male	23
positive	female	58
positive	male	56
positive	male	55
positive	female	45
negative	female	52
positive	female	70
negative	male	66
positive	female	43
negative	male	34
negative	female	60
negative	female	46
negative	male	58
positive	male	66
negative	female	75
negative	female	23
negative	male	44
positive	male	45
positive	female	44
negative	male	35
positive	female	36
negative	male	28
positive	female	44
negative	male	28
positive	female	45
negative	female	46
negative	male	30
positive	male	43
negative	male	35
positive	male	43
negative	male	20
negative	female	40
negative	female	36
positive	female	68
negative	male	42
negative	male	35
negative	female	33
positive	female	61
negative	male	32
positive	male	50
positive	male	35
negative	male	66
negative	male	65
positive	male	56
positive	female	70
positive	male	24
positive	male	39
negative	male	36
negative	male	30
negative	female	25
positive	female	59
negative	male	56
positive	female	37
negative	female	36
negative	male	31
negative	male	20
negative	female	50
negative	male	44
positive	female	40
positive	female	54
negative	female	52
negative	male	68
negative	male	44
negative	male	66
positive	female	33
positive	female	51
negative	male	50
negative	female	61
positive	male	53
negative	female	61
negative	female	24
negative	female	22
positive	male	27
positive	male	55
positive	male	41
negative	female	50
positive	female	55
negative	female	70
negative	female	22
positive	female	42
positive	female	55
negative	female	48
negative	female	64
positive	male	53
negative	male	35
negative	female	43
negative	female	25
negative	female	71
negative	female	45
negative	female	44
negative	female	21
negative	female	21
positive	male	27
positive	male	56
negative	female	69
negative	female	59
positive	male	32
positive	male	34
negative	male	38
positive	male	58
positive	male	31
negative	female	38
positive	female	52
positive	female	33
positive	female	44
negative	female	41
negative	female	40
negative	female	34
positive	female	61
positive	female	34
positive	female	30
positive	male	63
negative	female	43
negative	male	51
negative	female	35
positive	female	30
negative	female	37
negative	male	41
negative	female	35
positive	female	41
positive	male	27
positive	male	49
positive	female	40
negative	female	41
positive	female	44
negative	female	35
positive	female	65
negative	male	41
positive	female	57
positive	female	45
negative	female	43
positive	male	66
positive	male	46
positive	female	43
negative	female	31
positive	female	38
negative	female	24
positive	female	52
negative	male	30
positive	male	32
positive	male	44
positive	female	58
negative	female	62
negative	male	42
positive	female	37
negative	male	33
negative	male	63
negative	female	24
positive	female	61
negative	male	68
negative	female	72
positive	male	51
negative	female	37
negative	male	68
positive	male	35
negative	female	44
negative	female	26
positive	female	49
positive	male	48
positive	female	38
negative	female	41
negative	male	73
positive	male	35
negative	female	61
positive	female	60
positive	male	44
positive	female	41
positive	female	23
positive	female	37
negative	female	31
negative	male	27
negative	female	45
positive	female	37
negative	male	30
positive	male	48
positive	female	76
positive	male	44
negative	male	28
negative	male	41
negative	male	23
negative	female	22
negative	male	52
positive	female	68
negative	female	38
positive	female	43
negative	female	22
positive	female	64
positive	male	36
positive	female	49
positive	female	51
positive	female	34
positive	male	65
positive	male	59
negative	female	42
positive	female	59
positive	female	33
positive	female	32
positive	male	42
positive	female	37
negative	female	46
negative	female	47
positive	female	39
positive	female	38
negative	female	21
negative	female	35
negative	female	54
positive	female	45
negative	female	35
positive	female	24
positive	male	60
positive	female	62
positive	female	78
positive	female	24
negative	male	27
positive	male	43
positive	male	47
negative	male	41
negative	male	28
positive	male	43
negative	female	69
negative	male	46
negative	female	58
negative	male	38
positive	male	35
positive	male	68
positive	male	40
positive	male	62
positive	male	41
negative	male	73
positive	male	42
positive	female	47
negative	male	68
negative	female	47
negative	female	65
negative	male	40
positive	female	52
negative	female	76
positive	female	44
positive	female	28
positive	female	65
negative	female	23
negative	male	63
positive	female	56
positive	male	35
negative	male	38
positive	male	24
positive	female	49
positive	female	73
negative	female	37
positive	female	29
positive	male	77
positive	female	44
negative	female	26
positive	male	30
negative	male	69
negative	female	26
positive	female	32
positive	female	37
positive	male	53
negative	female	34
negative	male	58
positive	female	58
negative	female	43
positive	male	59
negative	female	77
negative	male	69
negative	female	57
positive	female	42
negative	female	51
negative	female	49
negative	female	29
positive	female	34
positive	male	47
positive	female	46
positive	male	45
negative	female	62
negative	male	54
negative	male	47
positive	male	37
positive	male	40
positive	male	25
positive	female	39
negative	female	48
negative	male	43
negative	female	47
negative	female	30
negative	female	57
positive	male	56
negative	male	46
positive	male	40
negative	female	62
positive	male	27
negative	female	65
positive	male	45
negative	female	62
negative	male	53
negative	female	47
negative	male	43
negative	female	31
positive	female	54
positive	female	41
negative	male	48
positive	female	67
negative	female	40
positive	male	60
negative	female	60
positive	female	50
positive	female	55
negative	male	65
positive	male	60
positive	female	37
negative	male	56
positive	female	37
negative	female	48
positive	female	35
negative	male	42
negative	female	61
positive	female	62
positive	female	45
negative	female	48
positive	female	53
negative	male	19
positive	male	26
positive	female	49
positive	female	59
negative	female	27
positive	female	72
positive	male	42
positive	male	69
positive	female	45
positive	male	42
negative	female	34
positive	female	22
negative	male	33
negative	male	43
negative	female	25
negative	female	42
positive	female	50
negative	male	55
negative	male	21
positive	female	41
positive	male	41
positive	male	31
positive	female	22
positive	male	41
positive	male	19
negative	female	41
negative	female	68
positive	female	45
negative	female	33
positive	female	60
positive	female	52
positive	female	45
positive	male	53
positive	female	39
positive	female	36
positive	female	45
positive	male	29
positive	female	29
positive	male	36
positive	female	52
negative	male	45
positive	male	77
positive	female	52
positive	male	42
positive	female	35
positive	male	51
positive	female	51
positive	male	29
positive	male	40
positive	male	57
negative	female	53
positive	female	49
positive	female	53
negative	female	65
negative	female	45
negative	female	57
positive	male	47
positive	male	52
negative	female	22
positive	male	53
negative	male	67
positive	female	56
positive	female	54
positive	male	46
positive	male	22
positive	male	36
negative	female	37
negative	female	35
positive	female	22
positive	male	47
positive	male	39
negative	female	32
positive	male	42
positive	male	48
negative	female	51
positive	male	34
negative	female	36
positive	male	30
positive	male	41
positive	male	47
positive	male	40
negative	female	37
negative	male	64
positive	male	49
negative	female	25
negative	female	34
positive	female	37
positive	female	47
positive	female	40
negative	male	57
positive	female	51
positive	female	48
negative	male	56
positive	male	53
positive	male	63
negative	female	52
negative	female	39
positive	female	39
positive	female	42
negative	male	43
negative	female	73
positive	female	49
positive	male	57
negative	male	50
positive	male	33
negative	male	47
negative	male	74
negative	female	56
positive	female	45
negative	female	19
negative	male	56
negative	female	67
negative	female	72
positive	male	56
negative	female	45
negative	female	37
negative	female	42
negative	female	56
positive	male	24
positive	male	24
negative	male	43
positive	male	59
positive	female	62
negative	female	69
positive	female	48
positive	female	53
negative	male	67
positive	female	44
positive	male	65
positive	male	46
positive	male	50
positive	male	49
negative	male	45
positive	male	44
positive	male	52
positive	male	38
negative	female	51
positive	female	29
positive	male	59
positive	male	45
negative	male	41
positive	female	62
positive	female	42
negative	female	49
positive	female	59
positive	male	51
positive	female	34
positive	male	39
negative	male	33
positive	male	52
positive	male	42
negative	female	23
positive	male	31
negative	male	22
negative	male	51
positive	male	24
negative	female	40
positive	female	54
positive	male	49
positive	male	53
negative	male	32
positive	male	50
positive	female	50
positive	male	24
positive	male	48
negative	male	51
positive	female	35
negative	female	48
positive	male	29
positive	male	67
negative	female	21
negative	female	67
negative	female	54
negative	male	23
negative	male	28
negative	male	54
positive	female	44
positive	male	38
positive	male	59
negative	male	51
negative	female	60
positive	female	50
negative	male	30
positive	male	52
positive	male	48
positive	female	38
negative	female	22
positive	female	52
positive	male	43
positive	male	42
positive	male	70
negative	female	55
negative	male	24
positive	male	49
negative	female	56
negative	female	51
positive	male	68
positive	male	66
positive	female	52
positive	female	49
positive	female	52
positive	male	47
positive	female	42
negative	female	63
negative	female	48
negative	female	60
negative	female	72
negative	female	38
negative	female	60
positive	female	30
positive	female	42
positive	male	61
positive	male	45
negative	female	43
negative	female	40
positive	male	38
positive	female	47
positive	female	64
positive	female	67
negative	female	38
positive	female	41
negative	female	20
negative	female	41
negative	male	33
negative	female	36
positive	male	43
positive	male	37
negative	female	44
positive	male	43
positive	female	64
negative	female	37
negative	female	31
negative	female	31
positive	female	57
positive	female	40
negative	male	52
negative	male	21
positive	female	47
positive	female	42
positive	female	47
positive	female	46
positive	female	65
positive	female	72
positive	female	49
positive	female	70
positive	female	61
negative	male	41
positive	female	64
positive	female	46
positive	female	52
positive	female	77
positive	female	54
positive	female	57
positive	female	53
positive	male	47
positive	male	51
positive	male	44
positive	female	46
positive	male	66
positive	female	46
positive	male	46
positive	male	43
positive	female	48
positive	male	47
negative	female	38
negative	male	49
positive	female	65
negative	male	45
negative	male	47
negative	female	35
negative	male	53
negative	female	44
negative	female	66
positive	male	67
positive	female	31
positive	female	50
negative	female	57
negative	female	29
negative	male	49
negative	male	31
negative	male	31
negative	female	28
positive	female	47
positive	female	26
positive	female	19
positive	female	34
negative	female	23
negative	female	21
positive	female	36
negative	female	19
positive	female	28
positive	male	23
negative	male	32
positive	male	34
negative	male	23
positive	male	19
positive	male	81
positive	male	29
negative	male	23
positive	male	33
negative	male	24
positive	male	31
negative	male	22
negative	male	40
positive	male	43
positive	male	41
positive	female	48
negative	male	21
positive	female	76
negative	female	39
positive	female	35
negative	female	37
negative	male	45
negative	male	27
negative	female	68
positive	female	47
negative	female	58
negative	female	75
positive	female	66
negative	male	35
negative	male	25
positive	female	42
negative	male	55
positive	female	38
positive	female	69
negative	male	28
positive	female	72
positive	male	72
negative	female	47
positive	male	39
positive	male	72
positive	female	43
negative	female	63
positive	male	52
negative	female	41
negative	male	43
negative	male	79
negative	male	66
negative	female	45
positive	male	50
positive	female	46
positive	female	56
positive	female	46
negative	male	66
negative	female	38
positive	male	52
negative	male	65
negative	female	52
negative	female	48
negative	female	60
positive	female	50
negative	female	45
negative	male	48
positive	female	57
positive	male	45
negative	male	33
negative	female	20
negative	male	25
positive	male	25
negative	female	19
positive	male	50
negative	female	41
positive	female	38
negative	female	32
negative	female	75
negative	female	33
negative	female	19
negative	female	43
positive	male	28
negative	female	29
negative	male	40
negative	female	34
negative	female	24
positive	female	31
negative	female	28
negative	male	41
positive	male	69
positive	female	56
negative	female	34
negative	male	22
positive	male	22
negative	female	50
positive	male	42
positive	female	62
positive	male	47
positive	female	34
positive	male	61
negative	female	44
negative	male	61
positive	male	68
negative	female	73
negative	female	52
positive	male	71
negative	male	44
positive	female	45
negative	female	44
negative	female	26
positive	male	52
positive	male
negative	male	69
positive	male	44
positive	male	72
negative	female	65
negative	male	25
positive	female	56
negative	female	74
negative	female	60
positive	male	51
positive	female	58
positive	female	52
negative	male	49
negative	male	31
positive	female	48
positive	male	65
negative	female	28
positive	female	53
positive	female	46
positive	female	41
negative	female	56
negative	male	34
positive	female	41
positive	male	37
negative	male	25
negative	female	57
negative	female	20
negative	female	26
negative	female	26
positive	male	45
negative	female	43
negative	female	43
negative	female	57
positive	male	22
negative	female	50
negative	female	68
positive	female	58
positive	male	55
positive	female	54
positive	female	31
positive	male	35
negative	female	53
negative	female	40
positive	female	33
negative	female	57
negative	male	32
positive	female	45
negative	female	35
negative	female	75
positive	male	58
positive	female	49
positive	female	34
positive	male	44
positive	female	69
positive	female	58
positive	female	59
positive	male	58
negative	male	31
positive	male	61
positive	male	49
negative	male	47
negative	male	27
positive	female	42
positive	male	48
positive	male	45
positive	female	25
positive	male	70
positive	female	52
positive	female	42
negative	female	56
positive	female	33
negative	female	33
negative	female	60
negative	female	42
positive	female	57
positive	female	27
positive	female	54
negative	male	47
positive	male	54
positive	female	25
positive	female	51
negative	female	51
positive	male	41
positive	female	43
positive	female	51
negative	male	41
positive	male	36
negative	female	77
negative	male	51
negative	male	50
negative	female	24
positive	male	42
negative	female	25
positive	male	43
positive	female	30
negative	male	53
positive	male	58
negative	male	58
negative	male	30
negative	female	24
negative	female	33
negative	male	28
positive	male	66
negative	male	53
negative	male	57
negative	male	56
negative	female	66
positive	female	47
positive	male	59
positive	male	46
positive	male	25
negative	male	42
positive	male	58
negative	female	29
positive	male	54
negative	female	23
negative	male	28
negative	male	73
negative	male	36
positive	female	45
positive	female	18
negative	male	50
positive	female	82
positive	male	49
positive	male	59
negative	female	25
positive	male	64
positive	female	50
negative	female	28
negative	female	36
positive	male	54
negative	male	29
negative	male	45
negative	female	18
positive	male	71
negative	female	71
negative	male	33
positive	female	52
positive	female	66
positive	male	37
positive	male	52
negative	female	27
negative	female	50
negative	male	19
negative	female	44
positive	male	39
negative	male	65
positive	male	39
positive	female	68
positive	male	34
negative	male	31
positive	female	23
negative	male	25
negative	female	67
positive	male	83
negative	female	32
positive	female	62
negative	male	44
negative	male	66
positive	female	51
negative	female	50
positive	male	66
negative	male	65
negative	male	51
positive	female	42
positive	female	52
positive	female	54
positive	female	43
positive	male	66
positive	male	59
negative	female	41
negative	male	53
positive	female	68
negative	male	49
negative	male	21
negative	female	64
negative	female	44
positive	female	74
negative	female	26
positive	female	45
negative	male	24
negative	male	60
negative	male	44
negative	female	65
positive	female	24
positive	male	57
negative	female	59
positive	female	33
negative	female	50
positive	male	61
negative	female	39
positive	male	59
positive	female	66
negative	female	33
negative	female	31
negative	female	48
positive	male	56
positive	male	52
negative	female	70
positive	female	58
negative	male	55
positive	male	23
negative	female	30
positive	male	46
negative	male	41
negative	female	21
negative	female	47
negative	female	39
positive	male	73
negative	female	31
negative	female	51
negative	male	21
negative	male	55
negative	male	24
positive	male	39
positive	male	30
positive	male	46
negative	male	18
negative	male	40
positive	male	57
positive	male	74
positive	male	23
positive	male	53
negative	female	27
positive	female	72
positive	female	42
negative	female	45
negative	female	18
positive	female	36
positive	female	78
positive	male	67
negative	male	28
negative	female	26
negative	female	33
positive	male	43
negative	female	70
negative	male	48
positive	female	56
positive	female	43
negative	male	78
positive	female	63
positive	male	30
positive	female	27
negative	male	29
negative	female	41
positive	male	34
negative	female	58
negative	female	52
positive	male	49
positive	male	39
negative	female	58
negative	female	52
positive	female	26
negative	male	52
positive	female	41
positive	male	47
negative	male	66
negative	male	59
negative	female	69
positive	male	30
negative	female	42
negative	female	64
negative	female	31
negative	male	24
positive	male	57
positive	male	31
negative	male	32
negative	female	52
positive	female	55
positive	male	63
positive	male	50
negative	female	46
positive	male	58
negative	male	49
positive	male	77
negative	male	61
negative	male	35
positive	male	33
positive	female	61
negative	male	45
positive	female	66
positive	female	39
positive	female	51
positive	female	45
negative	male	60
positive	male	59
negative	female	69
positive	male	23
positive	male	59
positive	male	52
positive	female	51
negative	female	28
negative	female	47
positive	female	55
negative	female	75
negative	female	49
positive	female	68
negative	female	49
positive	female	46
negative	male	50
positive	female	58
positive	male	51
negative	female	52
negative	female	53
negative	male	29
positive	female	36
positive	male	38
positive	female	48
positive	female	47
positive	female	25
positive	female	56
negative	male	71
positive	female	66
positive	male	52
negative	female	52
positive	female	56
negative	female	44
positive	female	72
positive	female	53
negative	female	58
negative	male	77
negative	male	53
negative	female	23
negative	male	35
positive	female	38
positive	male	56
negative	female	62
negative	female	36
negative	male	42
positive	male	56
negative	male	28
negative	male	68
negative	female	46
negative	female	35
positive	female	47
negative	female	36
negative	female	75
positive	female	27
negative	male	45
positive	female	40
negative	male	69
positive	male	55
negative	female	65
positive	female	70
negative	male	47
negative	female	75
positive	female	76
negative	female	52
negative	male	23
positive	female	43
negative	female	25
negative	female	55
positive	female	37
positive	female	18
negative	female	42
positive	female	72
negative	male	66
negative	male	40
positive	male	32
positive	female	73
negative	female	45
negative	male	56
negative	male	76
positive	male	49
positive	female	55
positive	female	44
negative	male	22
negative	female	45
negative	male	48
negative	female	61
negative	female	54
positive	male	57
positive	female	48
positive	female	44
negative	female	46
positive	male	28
positive	female	61
negative	male	37
positive	male	66
negative	female	23
negative	female	43
negative	male	57
negative	male	33
negative	male	26
negative	male	33
negative	male	58
positive	female	27
negative	female	36
negative	male	35
negative	female	33
negative	male	27
negative	male	54
positive	female	36
negative	male	51
negative	male	50
negative	male	30
positive	female	52
negative	male	30
positive	male	23
positive	female	23
positive	female	49
negative	female	34
positive	male	60
negative	male	60
positive	female	65
positive	female	51
positive	female	49
negative	female	65
negative	female	55
positive	female	61
positive	male	73
negative	female	22
positive	male	61
negative	female	45
negative	female	43
positive	female	53
negative	male	50
positive	female	55
positive	female	52
negative	female	70
negative	female	57
negative	male	53
negative	female	35
negative	female	49
negative	male	53
positive	female	33
negative	male	24
negative	female	66
positive	female	53
positive	male	52
negative	female	36
negative	female	51
negative	male	50
negative	female	63
negative	female	38
negative	male	72
negative	female	72
negative	female	33
negative	male	39
negative	male	79
positive	female	42
positive	female	50
positive	female	50
negative	female	23
positive	male	58
positive	male	56
negative	male	64
positive	female	47
negative	female	51
positive	female	49
negative	male	25
negative	female	38
positive	female	38
negative	female	73
negative	female	34
negative	female	53
negative	female	59
negative	male	52
positive	male	34
negative	female	77
positive	male	59
negative	female	59
positive	male	79
negative	male	58
negative	female	22
positive	male	70
positive	female	49
negative	female	56
negative	female	38
positive	female	41
positive	male	70
negative	male	58
positive	female	52
negative	female	55
positive	male	29
negative	female	29
negative	female	21
positive	female	47
negative	female	24
positive	male	46
negative	male	78
negative	female	67
negative	male	38
negative	female	22
positive	male	22
positive	female	51
negative	female	66
positive	male	28
positive	male	54
negative	female	34
negative	female	31
negative	male	27
negative	female	18
negative	female	75
positive	female	44
negative	female	71
negative	male	23
negative	male	37
negative	female	53
negative	female	38
negative	female	48
positive	male	54
negative	male	35
negative	male	42
positive	female	48
positive	female	42
negative	female	47
negative	male	37
positive	male	77
negative	male	62
positive	male	61
negative	female	31
negative	male	41
positive	male	47
negative	male	51
negative	female	26
positive	female	39
negative	female	37
negative	male	37
negative	male	39
negative	male	49
negative	male	50
negative	female	50
negative	male	28
negative	female	30
positive	male	50
positive	male	51
negative	female	50
positive	female	49
negative	male
negative	male	57
negative	male	31
positive	female	27
positive	female	30
positive	male	53
negative	male	22
positive	female	60
negative	female	41
negative	female	57
negative	male	73
negative	male	31
negative	female	39
negative	female	22
negative	female	65
negative	male	35
negative	male	25
negative	female	34
positive	male	62
negative	female	39
positive	male	43
positive	male	66
positive	male	36
negative	female	70
negative	male	33
negative	female	57
negative	female	32
negative	female	73
negative	female	41
negative	male	29
positive	female	44
negative	male	46
positive	male	41
negative	female	40
positive	female	72
negative	female	49
positive	female	48
positive	female	23
positive	male	45
negative	male	55
negative	female	34
negative	female	50
negative	male	53
negative	female	34
negative	male	63
positive	female	74
negative	male	59
negative	female	35
negative	male	62
positive	female	46
positive	male	24
positive	male	56
negative	female	56
negative	female	30
negative	male	33
positive	male	58
negative	female	24
positive	male	36
negative	female	24
positive	female	57
negative	female	37
positive	female	25
negative	female	30
negative	male	21
positive	female	37
positive	female	55
positive	female	25
negative	male	57
negative	female	38
negative	male	75
negative	male	44
negative	female	32
negative	male	38
positive	female	30
negative	female	49
positive	female	48
negative	female	65
positive	male	35
positive	male	60
negative	female	33
negative	female	56
negative	female	47
negative	female	56
negative	female	54
positive	male	47
negative	male	20
positive	female	61
positive	female	49
negative	male	48
positive	male	54
negative	female	25
negative	female	31
negative	female	30
negative	female	49
negative	female	36
positive	female	33
negative	female	60
negative	male	66
negative	male	52
negative	female	55
positive	female	74
positive	female	52
positive	female	28
positive	male	56
negative	female	33
positive	male	57
negative	male	64
negative	female	50
negative	female	63
positive	female	52
positive	female	48
negative	male	22
positive	female	55
negative	female	31
positive	female	37
negative	male	64
negative	female	46
positive	female	60
positive	female	57
positive	female	41
positive	male	73
negative	male	54
negative	female	70
positive	female	59
negative	female	47
negative	male	72
negative	male	65
negative	male	79
negative	male	74
negative	female	36
negative	male	72
positive	male	68
positive	female	33
positive	female	60
negative	male	26
negative	female	26
positive	female	73
negative	female	40
negative	male	28
negative	male	44
negative	female	62
positive	female	63
negative	male	39
positive	female	53
negative	female	60
negative	female	38
positive	female	72
negative	female	61
negative	male	59
negative	male	55
positive	female	63
negative	female	74
positive	male	67
positive	male	54
positive	male	50
negative	male	48
negative	male	45
negative	female	30
positive	female	78
negative	female	37
negative	female	54
negative	female	44
positive	male	43
negative	female	44
positive	female	42
negative	female	34
negative	female	67
negative	female	42
positive	male	68
negative	female	31
positive	female	68
positive	female	56
negative	female	41
negative	male	59
negative	female	50
negative	male	26
positive	female	29
negative	female	25
negative	male	76
positive	female	74
positive	female	50
negative	male	32
positive	male	60
negative	female	51
negative	female	20
negative	male	67
positive	female	50
positive	male	45
[truncated: 340 more rows]
