# Supplementary material for: Helicobacter pylori infection rates in dyspeptic Serbian HIV-infected patients compared to HIV-negative controls
Source: PLoS One. 2021 Mar 10;16(3):e0248041. doi: 10.1371/journal.pone.0248041 (PMC7946278; doi:10.1371/journal.pone.0248041)
Supplement: S5 Table — (XLSX) [file pone.0248041.s006.xlsx]

## Sheet: HIV PLOS One Table 5
HIV	Helicobacter_logisticka	PH_findings	HP_Hp_Hpylori	HP_A_activity	HP_LF	HP_IM
no	yes	pangastritis	++	+++	+	+
no	yes	antrum	+	+	no	no
no	yes	antrum	+++	++	no	no
no	yes	antrum	+	+	+	no
no	yes	pangastritis	+++	+++	+	no
no	yes	antrum	++	+++	no	no
no	yes	pangastritis	++	+++	no	no
no	yes	antrum	++	++	no	no
no	yes	antrum	+++	++	no	no
no	yes	antrum	+	+	no	no
no	yes	pangastritis	+++	++	+	no
no	yes	pangastritis	++	+++	+	no
no	yes	antrum	++	+	no	no
no	yes	pangastritis	++	++	+	no
no	yes	pangastritis	+++	+	no	no
no	yes	pangastritis	+++	++	no	+
no	yes	pangastritis	++	++	no	no
no	yes	antrum	++	+	no	no
no	yes	pangastritis	+++	+++	+	++
no	yes	antrum	++	+	no	no
no	yes	pangastritis	+++	++	no	no
no	yes
no	yes	antrum	+++	+++	no	no
no	yes	pangastritis	+++	++	++	no
no	yes	antrum	+++	+	no	no
no	yes	antrum	++	+	no	no
no	yes	antrum	+	+++	no	no
no	yes	antrum	+	++	no	no
no	yes	antrum	+++	+	+	no
no	yes	antrum	++	+	no	no
no	yes	pangastritis	+++	+++	+	+
no	yes	antrum	+++	++	no	no
no	yes	antrum	++	+	no	no
no	yes	antrum	++	+++	no	no
no	yes	pangastritis	+++	+	no	no
no	yes	antrum	+++	+	no	no
no	yes	pangastritis	+++	+++	no	no
no	yes	antrum	+++	+++	no	no
no	yes	antrum	+++	++	no	no
no	yes	antrum	+	++	no	no
no	yes	antrum	+++	++	+	no
no	yes	pangastritis	+++	++	no	no
no	yes	pangastritis	+++	+++	++	no
no	yes	pangastritis	+++	+	no	no
no	yes	antrum	++	++	no	no
no	yes	pangastritis	+	+	no	no
no	yes	pangastritis	+	+++	no	no
no	yes	pangastritis	+	++	+	no
no	yes	pangastritis	+	+	+	no
no	yes	pangastritis	+++	+	+	no
no	yes	antrum	+	+	no	no
no	yes	pangastritis	+++	+++	no	no
no	yes	antrum	+	++	no	no
no	yes	pangastritis	+++	++	+	no
no	yes	pangastritis	+	++	+	no
no	yes	antrum	+	+	+	+
no	yes	pangastritis	+++	+++	+	no
no	yes	antrum	+	+	no	no
no	yes	antrum	++	++	no	no
no	yes	pangastritis	++	++	++	no
no	yes	pangastritis	+++	++	++	no
no	yes	antrum	+++	++	no	no
no	yes	pangastritis	+++	++	no	no
no	yes	pangastritis	+++	++	no	no
no	yes	pangastritis	++	++	+	no
no	yes	antrum	++	++	+	no
no	yes	pangastritis	++	++	no	no
no	yes	antrum	+++	+	no	no
no	yes	pangastritis	++	+	+	no
no	yes	antrum	+	+	no	no
no	yes	pangastritis	+++	+	+	no
no	yes	antrum	++	+	no	no
no	yes	antrum	++	++	+	no
no	yes	antrum	+	+	no	no
no	yes	pangastritis	+++	++	+	+
no	yes	antrum	+	++	+	no
no	yes	antrum	+	no	no	no
no	yes	antrum	+	+	+	no
no	yes	antrum	++	+	no	no
no	yes	antrum	++	++	+	no
no	yes	pangastritis	+++	++	+	no
no	yes	pangastritis	+	+	+	no
no	yes	antrum	++	+	+	no
no	yes	pangastritis	++	+	no	no
no	yes	antrum	+	no	+	no
no	yes	antrum	++	+	+	no
no	yes	antrum	+	no	no	no
no	yes	antrum	+	+	no	no
no	yes	pangastritis	++	+	+	+
no	yes	corpus	+	+	no	no
no	yes	antrum	+	+	+	no
no	yes	pangastritis	++	++	no	no
no	yes	antrum	+++	++	no	no
no	yes	antrum	+	+	no	no
no	yes	pangastritis	+	+	+	no
no	yes	antrum	+++	++	no	no
no	yes	antrum	+	+	no	no
no	yes	antrum	+	+	no	no
no	yes	pangastritis	+	+	+	no
no	yes	pangastritis	+	no	+	no
no	yes	antrum	++	++	+	no
no	yes	antrum	++	+++	+	no
no	yes	pangastritis	++	+++	+	no
no	yes	pangastritis	+	+	+	no
no	yes	antrum	+	+	no	no
no	yes	antrum	+	+	no	no
no	yes	antrum	+	no	no	no
no	yes	antrum	+	++	+	no
no	yes	pangastritis	++	++	no	++
no	yes	pangastritis	+	++	++	no
no	yes	antrum	+	+	+	no
no	yes	pangastritis	+	+		+
no	yes	antrum	+	++	+	no
no	yes	pangastritis	+	++	+	no
no	yes	pangastritis	+	+	no	no
no	yes	antrum	++	+	no	no
no	yes	pangastritis	+	no	++	no
no	yes	pangastritis	++	+	+	+
no	yes	pangastritis	++	++	+	no
no	yes	pangastritis	+	+	no	no
no	yes	antrum	+	+	+	no
no	yes	pangastritis	+	+	+	no
no	yes	pangastritis	++	+	+	no
no	yes	pangastritis	+++	++	+	no
no	yes	corpus	+	+	+	no
no	yes	pangastritis	+++	++	+	no
no	yes	antrum	++	++	no	no
no	yes	pangastritis	+++	++	no	no
no	yes	antrum	+	++	+	no
no	yes	antrum	+++	+	no	no
no	yes	antrum	++	++	no	no
no	yes	pangastritis	+++	++	no
no	yes	antrum	+++	++	no	no
no	yes	pangastritis	+++	++	+	+
no	yes	antrum	++	+	no	no
no	yes	pangastritis	++	+	+	no
no	yes	pangastritis	+++	++	++	no
no	yes	pangastritis	+++	+++	no	no
no	yes	corpus	+++	++	no	no
no	yes	antrum	+	+	no	no
no	yes	pangastritis	+++	+++	no	no
no	yes	pangastritis	++	++	no	no
no	yes	pangastritis	+++	+++	no	no
no	yes	antrum	+++	++	no	no
no	yes	pangastritis	+++	++	+	+
no	yes	pangastritis	+	+	+	no
no	yes	pangastritis	+++	+	no	no
no	yes	antrum	+	+	no	no
no	yes	antrum	+	+	no	no
no	yes	antrum	+	+	no	no
no	yes	pangastritis	+	+	+	+
no	yes	pangastritis	+++	++	+	no
no	yes	pangastritis	+	+	+	no
no	yes	antrum	++	++	no	no
no	yes	antrum	+	++	no	no
no	yes	antrum	+	++	no	no
no	yes	antrum	++	++	no	no
no	yes	antrum	++	++	no	no
no	yes	antrum	+	+	no	no
no	yes	antrum	++	++	no	no
no	yes	pangastritis	+++	+++	no	no
no	yes	pangastritis	+++	+++	no	no
no	yes	antrum	++	++	no	no
no	yes	antrum	++	++	no	no
no	yes	antrum	+	+	no	no
no	yes	antrum	+	++	no	no
no	yes	antrum	+	++	no	no
no	yes	antrum	+	+	no	no
no	yes	pangastritis	+++	++	+	no
no	yes	antrum	+++	+++	no	no
no	yes	antrum	++	++	no	no
no	yes	pangastritis	+++	++	no	no
no	yes	pangastritis	+++	++	no	no
no	yes	antrum	++	++	no	no
no	yes	pangastritis	+	+	+	no
no	yes	pangastritis	++	+	no	+
no	yes	pangastritis	+++	++	no	no
no	yes	antrum	++	+++	no	no
no	yes	antrum	++	++	no	no
no	yes	antrum	++	++	no	no
no	yes	antrum	++	++	no	no
no	yes	pangastritis	+++	+++	no	no
no	yes	antrum	+	+	no	no
no	yes	pangastritis	+++	++	++	+
no	yes	antrum	++	+	no	no
no	yes	pangastritis	+	+	no	no
no	yes	pangastritis	+++	+++	+	no
no	yes	pangastritis	++	+	++	no
no	yes	antrum	+++	++	no	no
no	yes	antrum	+	++	no	no
no	yes	antrum	+++	++	no	no
no	yes	antrum	++	+++	no	no
no	yes	pangastritis	++	++	no	no
no	yes	antrum	+	+	no	no
no	yes	antrum	+	+	no	no
no	yes	antrum	++	++	no	no
no	yes	antrum	++	++	no	no
no	yes	antrum	++	++	no	no
no	yes	antrum	++	++	no	no
no	yes	pangastritis	++	++	++	no
no	yes	antrum	+	+	no	no
no	yes	pangastritis	++	++	no	+
no	yes	antrum	+++	+++	no	no
no	yes	pangastritis	+++	+	+	no
no	yes	antrum	++	+++	+	no
no	yes	antrum	++	++	no	no
no	yes	pangastritis	+	++	+	+
no	yes	antrum	++	++	no	no
no	yes	pangastritis	++	++	no	no
no	yes	pangastritis	++	+++	no	no
no	yes	antrum	+	++	no	no
no	yes	pangastritis	+	+	+	+
no	yes	pangastritis	+++	+++	+	no
no	yes	antrum	++	++	no	no
no	yes	pangastritis	+++	++	++	+
no	yes	pangastritis	++	++	++	+
no	yes	antrum	+	no	no	no
no	yes	antrum	+++	+	no	no
no	yes	pangastritis	++	++	no	no
no	yes	pangastritis	+	+	+	no
no	yes	pangastritis	+++	+	no	no
no	yes	pangastritis	+++	++	+	no
no	yes	pangastritis	++	+	no	no
no	yes	pangastritis	+++	++	no	no
no	yes	pangastritis	+++	+++	no	no
no	yes	pangastritis	+++	++	no	no
no	yes	antrum	+	+	++	no
no	yes	antrum	++	++	+	no
no	yes	pangastritis	+++	+++	no	+
no	yes	pangastritis	+++	++	+	no
no	yes	antrum	++	+	no	no
no	yes	antrum	++	++	no	no
no	yes	pangastritis	+++	+++	no	no
no	yes	antrum	+	++	no	no
no	yes	pangastritis	+++	+++	+	no
no	yes	antrum	+++	+	no	no
no	yes	pangastritis	++	+	+	no
no	yes	antrum	+	+	no	no
no	yes	antrum	++	++	no	no
no	yes	antrum	+++	+	no	no
no	yes	antrum	+	+	no	no
no	yes	antrum	+	+	no	no
no	yes	antrum	++	+	no	no
no	yes	antrum	+	+	no	no
no	yes	antrum	++	++	no	no
no	yes	antrum	+	+	no	no
no	yes	pangastritis	+++	+++	+	no
no	yes	antrum	+	+	no	no
no	yes	antrum	+	+	no	no
no	yes	antrum	++	++	no	no
no	yes	antrum	+	+	no	no
no	yes	antrum	++	++	+	no
no	yes	pangastritis	+++	+++	+	no
no	yes	antrum	+	++	no	no
no	yes	antrum	++	++	no	no
no	yes	antrum	+	+	no	no
no	yes	antrum	+++	++	+	no
no	yes	pangastritis	+++	++	++	no
no	yes	antrum	+	+	no	no
no	yes	pangastritis	+++	+	+	+
no	yes	pangastritis	++	++	+	+
no	yes	pangastritis	++	++	+	no
no	yes	antrum	+	+	no	no
no	yes	pangastritis	++	++	+	+
no	yes	antrum	++	++	no	no
no	yes	pangastritis	+++	+++	no	no
no	yes	pangastritis	+++	+++	no	no
no	yes	antrum	++	++	no	no
no	yes	pangastritis	+++	+++	no	no
no	yes	pangastritis	+	+	no	+
no	yes	pangastritis	+++	+++	no	no
no	yes	pangastritis	+++	++	no	no
no	yes	antrum	+	+	no	no
no	yes	pangastritis	++	++	no	+
no	yes	antrum	+	++	no	no
no	yes	pangastritis	+++	++	no	no
no	yes	pangastritis	++	+	no	no
no	yes	pangastritis	+++	+	no	no
no	yes	antrum	+	+	no	no
no	yes	antrum	+	++	no	no
no	yes	pangastritis	++	++	no	no
no	yes	pangastritis	+++	+++	no	no
no	yes	antrum	++	++	no	no
no	yes	antrum	+	+++	no	no
no	yes	antrum	++	+	no	no
no	yes	antrum	+	++	no	no
no	yes	pangastritis	+++	++	+	+
no	yes	antrum	++	+	no	no
no	yes	antrum	++	++	no	no
no	yes	pangastritis	+	+	+	+
no	yes	pangastritis	++	++	no	no
no	yes	antrum	++	++	no	no
no	yes	antrum	++	++	no	no
no	yes	antrum	++	+	no	no
no	yes	pangastritis	+++	++	no	no
no	yes	antrum	++	++	no	no
no	yes	antrum	+	+	no	no
no	yes	antrum	++	+++	no	no
no	yes	antrum	+	++	no	no
no	yes	antrum	+++	+++	no	no
no	yes	pangastritis	+++	+++	no	no
no	yes	pangastritis	+	+	no	+
no	yes	antrum	+	+	no	no
no	yes	pangastritis	+++	+++	no	+
no	yes	antrum	+	++	no	no
no	yes	antrum	++	++	no	no
no	yes	antrum	+	+	no	no
no	yes	antrum	+	+++	no	no
no	yes	antrum	+	++	no	+
no	yes	antrum	+	++	no	no
no	yes	antrum	+	+	no	no
no	yes	antrum	++	++	no	no
no	yes	pangastritis	+++	++	no	no
no	yes	antrum	++	++	no	no
no	yes	pangastritis	+++	++	no	no
no	yes	pangastritis	++	++	no	no
no	yes	antrum	+	+	no	no
no	yes	antrum	++	+	no	no
no	yes	antrum	++	+	no	no
no	yes	antrum	+	no	no	no
no	yes	antrum	++	++	+	no
no	yes	antrum	++	+	no	no
no	yes	pangastritis	++	++	no	no
no	yes	antrum	+	+	no	no
no	yes	antrum	+++	+++	+	no
no	yes	antrum	++	++	+	no
no	yes	pangastritis	++	+++	+	no
no	yes	pangastritis	+++	++	+
no	yes	pangastritis	++	+++	no	no
no	yes	pangastritis	+	+++	no	no
no	yes	antrum	+	+	++	no
no	yes	antrum	++	++	+	no
no	yes	pangastritis	+	+	no	no
no	yes	antrum	+	++	no	no
no	yes	antrum	++	++	no	no
no	yes	pangastritis	++	++	no	no
no	yes	pangastritis	++	++	no	no
no	yes	pangastritis	++	+	no	no
no	yes	antrum	+	++	++	no
no	yes	pangastritis	++	++	+	no
no	yes	antrum	++	+++	no	no
no	yes	antrum	++	+	+	no
no	yes	pangastritis	++	++	+	no
no	yes	antrum	+	++	no	no
no	yes	antrum	++	+	no	no
no	yes	pangastritis	+	+	+	no
no	yes	pangastritis	++	++	no	no
no	yes	pangastritis	+	no	no	+
no	yes	pangastritis	+	+	no	no
no	yes	antrum	+	+	no	+
no	yes	antrum	+	+	no	no
no	yes	antrum	+	++	+	no
no	yes	antrum	++	++	+	no
no	yes	pangastritis	+++	+	no	no
no	yes	pangastritis	+	++	+
no	yes	antrum	+	+	no	no
no	yes	pangastritis	+	+	+	+
no	yes	pangastritis	++	++	+	no
no	yes	pangastritis	++	++	no	no
no	yes	pangastritis	++	++	no	no
no	yes	antrum	+	+	+	no
no	yes	pangastritis	++	++	no	no
no	yes	pangastritis	+	+	no	no
no	yes	pangastritis	+++	++	no	no
no	yes	pangastritis	+	++	no	no
no	yes	pangastritis	+	+	+	no
no	yes	pangastritis	++	+	no	no
no	yes	antrum	+	+	+	no
no	yes	pangastritis	+	++	+	no
no	yes	antrum	+	no	no	no
no	yes	antrum	++	++	+	no
no	yes	pangastritis	+	+	no	no
no	yes	pangastritis	+	+	no	no
no	yes	pangastritis	+++	+++	+	no
no	yes	antrum	+++	++	no	no
no	yes	antrum	+++	+	no
no	yes	antrum	+++	+++	no	+
no	yes	pangastritis	+	+	no	no
no	yes	antrum	++	+	no	no
no	yes	pangastritis	+++	+++	no	no
no	yes	pangastritis	+++	++	+	no
no	yes	pangastritis	+	+	no	no
no	yes	pangastritis	++	+++	+	no
no	yes	pangastritis	+++	+++	no	no
no	yes	antrum	+++	+++	no	no
no	yes	pangastritis	++	++	no	no
no	yes	pangastritis	+	++	no	no
no	yes	antrum	+	+	no	no
no	yes	antrum	+	+	+	no
no	yes	antrum	+	+	no	no
no	yes	antrum	+++	+++	+	no
no	yes	pangastritis	++	+++	+	+
no	yes	pangastritis	++	+	no	no
no	yes	pangastritis	+++	+++	+	+
no	yes	pangastritis	+++	+	+	no
no	yes	antrum	++	+	no	no
no	yes	pangastritis	+	+	+	no
no	yes	pangastritis	++	++	no	no
no	yes	pangastritis	+	+	+	no
no	yes	pangastritis	++	++	+	no
no	yes	antrum	++	++	+	no
no	yes	pangastritis	++	+++	+	+
no	yes	pangastritis	++	++	+	no
no	yes	antrum	+	+	no	no
no	yes	pangastritis	++	+	no	no
no	yes	antrum	+++	++	no	no
no	yes	antrum	+++	+	no	+
no	yes	antrum	+	+	no	no
no	yes	antrum	+++	+++	no	no
no	yes	antrum	+++	+	no	no
no	yes	pangastritis	+++	+++	+	no
no	yes	antrum	++	++	no	no
no	yes	pangastritis	+++	++	no	no
no	yes	antrum	++	+	no	no
no	yes	antrum	+	+	no	no
no	yes	antrum	+	+++	no	no
no	yes	antrum	+	+	no	no
no	yes	antrum	+	+	no	no
no	yes	antrum	+	+	no	no
no	yes	antrum	+++	+	no	no
no	yes	antrum	++	+	no	no
no	yes	pangastritis	+++	++	+	no
no	yes	pangastritis	++	+	no	no
no	yes	pangastritis	+	++	+	no
no	yes	antrum	++	++	+	no
no	yes	pangastritis	+	+++	no	no
no	yes	antrum	+	+	+	no
no	yes	antrum	+	+	+	no
no	yes	pangastritis	+++	+++	no	no
no	yes	antrum	++	+	no	no
no	yes	pangastritis	+	+++	+	no
no	yes	antrum	+++	++	no	no
no	yes	antrum	++	++	+	no
no	yes	antrum	+	+	+	+
no	yes	antrum	+++	+	no	no
no	yes	antrum	++	++	no	no
no	yes	antrum	+	++	no	no
no	yes	antrum	+	+	no	no
no	yes	antrum	+	+	no	no
no	yes	pangastritis	++	+++	+	no
no	yes	antrum	+	+	no	+
no	yes	pangastritis	++	+++	+	+
no	yes	antrum	+	++	no	no
no	yes	antrum	+	+	no	no
no	yes	antrum	+	+	no	no
no	yes	antrum	+	+	no	no
no	yes	antrum	+	+	no	no
no	yes	antrum	+	+	no	no
no	yes	pangastritis	+	+	no	no
no	yes	antrum	+	+	no	no
no	yes	antrum	+	+	no	no
no	yes	antrum	+	+	+	no
no	yes	antrum	+	+	+	no
no	yes	antrum	+++	+++	no	no
no	yes	antrum	++	+	no	no
no	yes	antrum	++	++	+	no
no	yes	antrum	+++	++	no	no
no	yes	antrum	+	+	no	no
no	yes	pangastritis	+	+	+	+
no	yes	antrum	+	++	++	no
no	yes	pangastritis	+	+	++	no
no	yes	antrum	+	+	no	no
no	yes	antrum	++	++	no	no
no	yes	antrum	+	++	+	no
no	yes	antrum	+	+	no	no
no	yes		+++	+	no	no
no	yes	antrum	+	+		no
no	yes	pangastritis	+	++	no	+
no	yes	pangastritis	+	++	+	no
no	yes	antrum	++	+	no	no
no	yes	antrum	+	+	no	no
no	yes	pangastritis	++	++		+
no	yes	pangastritis	+++	+	++	+
no	yes	pangastritis	++	+++	no	+
no	yes	pangastritis	+	++	+	no
no	yes	antrum	+	+	no	no
no	yes	antrum	+++	++	no	no
no	yes	pangastritis	+	+	no	no
no	yes	antrum	++	+++	no	no
no	yes	pangastritis	++	++	++	no
no	yes	pangastritis	++	++	no	no
no	yes	pangastritis	+++	+	+	no
no	yes	antrum	+++	+++	no	no
no	yes	pangastritis	+++	+++	no	no
no	yes	pangastritis	+	+	no	no
no	yes	pangastritis	+++	+++	no	no
no	yes	pangastritis	+++	+++	++	no
no	yes	antrum	+	+++	++	+
no	yes	pangastritis	+++	++	no	no
no	yes	antrum	++	++	no	no
no	yes	corpus	+++	+++	no	no
no	yes	antrum	+	++	++	no
no	yes	pangastritis	+++	++		no
no	yes	antrum	++	++	no	no
no	yes	antrum	+	++	no	no
no	yes	pangastritis	+	+++	++	no
no	yes	pangastritis	+++	++	+	no
no	yes	pangastritis	+++	++	+	no
no	yes	pangastritis	++	+	+	no
no	yes	pangastritis	++	+	no	+
no	yes	antrum	+	+	no	no
no	yes	pangastritis	++	+	++	no
no	yes	antrum	++	++	no	no
no	yes	antrum	+	+	no	no
no	yes	pangastritis	++	+	+	+
no	yes		+++
no	yes	pangastritis	++	++	++	no
no	yes	pangastritis	++	++	no	no
no	yes	pangastritis	+++	++	+	no
no	yes	pangastritis	+++	+++	+	no
no	yes	pangastritis	+++	+	+	no
no	yes	antrum	+	+	+	no
no	yes	antrum	+	+	++	no
no	yes	antrum	+	+	no	no
no	yes	antrum	+	+	no	no
no	yes	antrum	+	++	no	no
no	yes	pangastritis	+	+	no	no
no	yes	antrum	+	+++	no	no
no	yes	antrum	+	+++	no	no
no	yes	pangastritis	++	++	+	no
no	yes	pangastritis	+++	+++	+	no
no	yes	pangastritis	+++	+	+	no
no	yes	antrum	+	++	no	no
no	yes	pangastritis	++	++	no	no
no	yes	antrum	+++	++		no
no	yes	pangastritis	++	++	no	no
no	yes	antrum	++	+	no	no
no	yes	pangastritis	+++	++	no	no
no	yes	corpus	+	+	no	no
no	yes	pangastritis	++	+	no	no
no	yes	pangastritis	++	+	no	no
no	yes	antrum	++	++	no	no
no	yes	antrum	++	+	no	no
no	yes	pangastritis	+	+	no	+
no	yes	antrum	++	+	no	no
no	yes	pangastritis	++	+	no	+
no	yes	pangastritis	++	++	no	no
no	yes	pangastritis	+++	++	++	no
no	yes	pangastritis	+++	++	++	no
no	yes	antrum	+++	++	no
no	yes	pangastritis	+++	++	++	++
no	yes	pangastritis	++	++	+	no
no	yes	pangastritis	+++	++	no	no
no	yes	pangastritis	+++	++	+	no
no	yes	pangastritis	+++	++	++	no
no	yes	pangastritis	+++	+	no	+
no	yes	pangastritis	+	+	++	+
no	yes	antrum	+++	+++	+	no
no	yes	antrum	+	no	no	no
no	yes	pangastritis	+++	++		no
no	yes	antrum	++	++	+	no
no	yes	antrum	+	no	no	no
no	yes	pangastritis	+++	++	++	no
no	yes	pangastritis	+++	++	+	no
no	yes	pangastritis	+	+	no	no
no	yes	pangastritis	+++	+++	++	no
no	yes	antrum	+	+	no	no
no	yes	antrum	++	+	+	no
no	yes	pangastritis	+++	+	+	no
no	yes	pangastritis	+++	++	no	no
no	yes	pangastritis	+++	+++	+	++
no	yes	pangastritis	+++	++	+	no
no	yes	antrum	++	++	++	no
no	yes	pangastritis	+++	+++	++	no
no	yes	pangastritis	++	++	no	+
no	yes	pangastritis	+++	++	++	no
no	yes	antrum	+++	++	no	no
no	yes	pangastritis	+++	+++	++	no
no	yes	pangastritis	++	+++	++	no
no	yes	pangastritis	+++	+++	++	no
no	yes	pangastritis	+++	+++	no	no
no	yes	pangastritis	++	++	no	no
no	yes	corpus	+	+	no	no
no	yes	antrum	+	+	no	no
no	yes	antrum	++	+	no	no
no	yes	pangastritis	+	++	+	+
no	yes	pangastritis	++	+++	no	+
no	yes	pangastritis	+++	++	no	no
no	yes	pangastritis	++	++	+	no
no	yes	pangastritis	++	++	no	no
no	yes	antrum	++	++	no	no
no	yes	antrum	++	++	+	+
no	yes	antrum	++	++	++	no
no	yes	antrum	+++	++	no	no
no	yes	pangastritis	+++	++	no	+
no	yes	pangastritis	++	++	no	no
no	yes	antrum	+	+	no
no	yes	antrum	++	++	no	no
no	yes	antrum	+	+	+	no
no	yes	pangastritis	++	+++	+	+
no	yes	antrum	+	+	++	no
no	yes	antrum	++	+	no	no
no	yes		+++	+++	no	no
no	yes	antrum	+++	++		no
no	yes	pangastritis	++	++	no	no
no	yes	pangastritis	++	++	+	no
no	yes	pangastritis	+	+	no	no
no	yes	corpus	+	+	+	+
no	yes	pangastritis	+++	++	+	+
no	yes	pangastritis	++	++	+	no
no	yes	pangastritis	+++	+++	no	no
no	yes	pangastritis	+++	++	+	no
no	yes	antrum	+	+	+	no
no	yes	antrum	++	+	no	no
no	yes	antrum	++	++	+	no
no	yes	antrum	++	++	+	no
no	yes	pangastritis	++	++	no	no
no	yes	pangastritis	+	+	++	no
no	yes	pangastritis	++	++	+	+
no	yes	pangastritis	++	++	no	no
no	yes	pangastritis	++	++	no	no
no	yes	antrum	++	++	no	no
no	yes	antrum	++	++	no	no
no	yes	antrum	+	++	+	no
no	yes	pangastritis	+	++	+	no
no	yes	antrum	+	+	+	no
no	yes	pangastritis	++	+	no	no
no	yes	pangastritis	++	+	no	no
no	yes	antrum	+	+	+	no
no	yes	pangastritis	+++	+++	no
no	yes	pangastritis	+++	+++	no	no
no	yes	pangastritis	++	++	++	no
no	yes	corpus	+	+++	no	no
no	yes	antrum	++	+	+	no
no	yes	antrum	+	++	+	no
no	yes	antrum	+	++	+	no
no	yes	pangastritis	++	+	+	+
no	yes	pangastritis	+++	++	++	+
no	yes	pangastritis	+	+	no	no
no	yes	pangastritis	++	++	+	no
no	yes	pangastritis	+	+++	+	no
no	yes	pangastritis	+++	+++	++	no
no	yes	pangastritis	+	+++	+	no
no	yes	antrum	++	+	+	no
no	yes	pangastritis	+	++	+	no
no	yes	pangastritis	++	++	+	no
no	yes	antrum	++	+	no	no
no	yes	antrum	+	++	no	no
no	yes	antrum	++	++	++	no
no	yes	pangastritis	++	++	no	no
no	yes	pangastritis	+	no	no	no
no	yes	antrum	+	+	no	no
no	yes	pangastritis	++	+++	no	no
no	yes	pangastritis	+	no	no	no
no	yes	pangastritis	++	+	no	no
no	yes	pangastritis	++	+	+	no
no	yes	antrum	+	no	no	no
no	yes	pangastritis	+++	++	+	no
no	yes	antrum	+	no	no	no
no	yes	pangastritis	+	+	+	+
no	yes	pangastritis	++	++	+	+
no	yes	pangastritis	+	+	+	+
no	yes	pangastritis	+	+	no	+
no	yes	antrum	+	+	no	no
no	yes	antrum	+	+	+	+
no	yes	antrum	+	no	no	no
no	yes	pangastritis	++	+	no	no
no	yes	pangastritis	++	++	+	no
no	yes	pangastritis	++	++	no	no
no	yes	antrum	+	+	++	+
no	yes	pangastritis	++	++	no	no
no	yes	pangastritis	++	++	no	no
no	yes	antrum	+	no	no	+
no	yes	pangastritis	+++	+	+	no
no	yes	pangastritis	+++	+	no	no
no	yes	antrum	++	+	+	no
no	yes	pangastritis	+	+	no	no
no	yes	pangastritis	++	+	no	no
no	yes	pangastritis	+	++	no	no
no	yes	pangastritis	+	+++	no	no
no	yes	pangastritis	+	+	+	no
no	yes	pangastritis	++	+	no	no
no	yes	pangastritis	++	+	+	no
no	yes	antrum	+	no	no	no
no	yes	pangastritis	+	no	no	no
no	yes	antrum	+	+	+	no
no	yes	antrum	+	+	+	no
no	yes	pangastritis	++	++	+	no
no	yes	antrum	+	no	no	no
no	yes	antrum	+	no	no	no
no	yes	antrum	+	+	no	no
no	yes	pangastritis	+	+	no	no
no	yes	pangastritis	++	++	+	no
no	yes	antrum	+	no	no	no
no	yes	pangastritis	++	++	+	no
no	yes	pangastritis	+	+	+	no
no	yes	pangastritis	+	++	+	++
no	yes	antrum	+	++	+	no
no	yes	corpus	+	+	no	no
no	yes	pangastritis	++	+	no	no
no	yes	pangastritis	+++	+	+	no
no	yes	pangastritis	++	+	+	+
no	yes	pangastritis	++	+++	+	no
no	yes	pangastritis	+	+	no	+
no	yes	antrum	+	+	+	+
no	yes	pangastritis	+	+	no	no
no	yes	pangastritis	++	+	+	no
no	yes	antrum	+	+	no	no
no	yes	pangastritis	++	+	+	no
no	yes	pangastritis	++	++	+	+
no	yes	pangastritis	++	++	+	+
no	yes	pangastritis	++	++	no	no
no	yes	pangastritis	++	++	+	no
no	yes	antrum	++	+	+	no
no	yes	pangastritis	+++	+++	+	no
no	yes	antrum	++	++	+	no
no	yes	pangastritis	++	+	no	+
no	yes	antrum	+	+	no	no
no	yes	antrum	+	no	+	no
no	yes	pangastritis	+++	++	+	no
no	yes	pangastritis	++	++		no
no	yes	antrum	+	+	+	no
no	yes	antrum	+++		no	+
no	yes	corpus	+++	++	no	no
no	yes	pangastritis	+	+	no	no
no	yes	pangastritis	+	+	+	+
no	yes	pangastritis	+	+	no	no
no	yes	pangastritis	++	++	+	no
no	yes	antrum	+	+	no	no
no	yes	pangastritis	+++	++	no	no
no	yes	pangastritis	+++	++	no	no
no	yes	pangastritis	+	+	no	no
no	yes	pangastritis	++	++	+	no
no	yes	pangastritis	++	+	no	no
no	yes	pangastritis	++	+	no	no
no	yes	corpus	++	no	no	no
no	yes	pangastritis	++	+	no	+
no	yes	pangastritis	++	+	no	no
no	yes	pangastritis	+++	+	no	no
no	yes	antrum	++	+++	no	no
no	yes	pangastritis	+++	+++	++	no
no	yes	pangastritis	+	+	no	no
no	yes	pangastritis	+	+	no	no
no	yes	pangastritis	++	++	+	no
no	yes	pangastritis	+	++	++	no
no	yes	pangastritis	+	+		no
no	yes	pangastritis	++	++	+	no
no	yes	antrum	+	+	no	no
no	yes	pangastritis	++	+	+	no
no	yes	pangastritis	+	+	++	no
no	yes	pangastritis	+++	++	++	no
no	yes	pangastritis	++	++	no	no
no	yes	corpus	++	+	no	no
no	yes	antrum	+	+	no	no
no	yes	antrum	+	+	no	no
no	yes	antrum	+	+	++	+
no	yes	antrum	+	+	+	no
no	yes	pangastritis	++	++	+	no
no	yes	pangastritis	+	+	+	no
no	yes	pangastritis	+	+	+	no
no	yes	antrum	+	+	no	no
no	yes	pangastritis	+++	++	+	+
no	yes	pangastritis	+	+	+	no
no	yes	pangastritis	+	+	no	no
no	yes	pangastritis	+++	+	+	no
no	yes	pangastritis	++	+	+	+
no	yes	pangastritis	+	+	+	no
no	yes	pangastritis	+++	++	+	+
no	yes	pangastritis	+	++	++	no
no	yes	pangastritis	+++	+++	+	no
no	yes	pangastritis	++	++	+	no
no	yes	pangastritis	++	++	+	+
no	yes	pangastritis	+++	+++	+	no
no	yes	antrum	+	++	no	no
no	yes	pangastritis	++	+	no	no
no	yes	pangastritis	++	+	no	no
no	yes	pangastritis	+	+	no	no
no	yes	antrum	++	+	+	no
no	yes	pangastritis	+++	+	no	no
no	yes	antrum	+	+	no	no
no	yes	pangastritis	++	+	no	no
no	yes	antrum	+	+	no	no
no	yes	pangastritis	++	++	no	no
no	yes	pangastritis	++	++	+	no
no	yes	pangastritis	++	+	no	no
no	yes	pangastritis	+++	++	no	no
no	yes	antrum	+	+	+	no
no	yes	pangastritis	++	++	no	no
no	yes	pangastritis	+++	++	+	no
no	yes	antrum	+++	+++	+	+
no	yes	pangastritis	++	+	++	no
no	yes	pangastritis	++	++	+	no
no	yes	corpus	++	+	no	no
no	yes	corpus	+	+	no	no
no	yes	antrum	++	+	+	+
no	yes	pangastritis	++	+	++	no
no	yes	antrum	+++	++	no	no
no	yes	pangastritis	+	++	no	no
no	yes	pangastritis	+	+	+	+
no	yes	pangastritis	+	++	no	no
no	yes	pangastritis	+	+	no	no
no	yes	antrum	+	++	no	no
no	yes	pangastritis	+++	+++	+	no
no	yes	antrum	+++	+	no	no
no	yes	pangastritis	+++	++	+	no
no	yes	pangastritis	+	++	no	no
no	yes	antrum	++	+	no	no
no	yes	pangastritis	++	++	no	no
no	yes	pangastritis	+++	++	no	no
no	yes	corpus	+	+	no	no
no	yes	pangastritis	++	+	+	no
no	yes	pangastritis	++	++	+	no
no	yes	pangastritis	++	++	++	+
no	yes	pangastritis	+++	++	+	no
no	yes	antrum	++	++	no	no
no	yes	pangastritis	+	+	+	no
no	yes	antrum	+	++	+	+
no	yes	pangastritis	+++	++	++	+
no	yes	pangastritis	+++	++	+	no
no	yes	antrum	+++	++	+	+
no	yes	pangastritis	++	+	no	no
no	yes	antrum	++	+	+	no
no	yes	antrum	++	+	no	no
no	yes	pangastritis	++	+	+	no
no	yes	antrum	+++	++	++	no
no	yes	pangastritis	++	+	+	no
no	yes	pangastritis	+++	++	+	no
no	yes	pangastritis	+	+	++	no
no	yes	pangastritis	++	+	++	no
no	yes	pangastritis	+++	++	+	no
no	yes	pangastritis	++	++	no	++
no	yes	antrum	++	+	no	no
no	yes	antrum	+++	+	no	+
no	yes	antrum	+++	+	no	no
no	yes	pangastritis	+	+	no	no
no	yes	pangastritis	+++	+	+	no
no	yes	pangastritis	++	+	no	no
no	yes	pangastritis	+++	++	++	no
no	yes	pangastritis	+	no	no	no
no	yes	pangastritis	+	+	+	no
no	yes	antrum	+++	++	+	no
no	yes	corpus	+	+	no	no
no	yes	pangastritis	+++	++	+	no
no	yes	pangastritis	++	++	no	no
no	yes	antrum	++	+	+	no
no	yes	pangastritis	+++	++	no	no
no	yes	corpus	+	+	no	no
no	yes	corpus	+	+++	+	no
no	yes	pangastritis	+	+	no	no
no	yes	pangastritis	+++	+++	no	no
no	yes	pangastritis	++	+++	+	no
no	yes	pangastritis	++	++	+	no
no	yes	pangastritis	+++	+++	+	no
no	yes	pangastritis	++	+	no	no
no	yes	pangastritis	++	+	+	no
no	yes	pangastritis	++	+	+	no
no	yes	pangastritis	++	++	++	no
no	yes	pangastritis	++	++	++	no
no	yes	pangastritis	+++	++		no
no	yes	antrum	++	++	+	no
no	yes	pangastritis	++	++	+	no
no	yes	pangastritis	+++	++	+	no
no	yes	antrum	+++	+	+	no
no	yes	pangastritis	+++	+	+	no
no	yes	pangastritis	+++	++	+	no
no	yes	corpus	+	+	no	no
no	yes	pangastritis	++	++	+	no
no	yes	corpus	+	+	no	+
no	yes	pangastritis	+	+	no	no
no	yes	pangastritis	+	+	no	no
no	yes	corpus	++	+	no	no
no	yes	antrum	+	+	no	no
no	yes	antrum	++	+	no	no
no	yes	pangastritis	++	++	++	no
no	yes	pangastritis	++	++	++	no
no	yes	pangastritis	+	+	no	no
no	yes	pangastritis	++	+	++	no
no	yes	antrum	+	+	++	no
no	yes	antrum	+	+		no
no	yes	pangastritis	+++	++	no	no
no	yes	antrum	++	+++	++	no
no	yes	pangastritis	+++	+	++	no
no	yes	pangastritis	+	+	++	no
no	yes	pangastritis	++	++	++	+
no	yes	antrum	++	no	no	no
no	yes	antrum	++	+	no	no
no	yes	antrum	++	+	+
no	yes	pangastritis	++	+	+	no
no	yes	pangastritis	+	++	+	no
no	yes	antrum	+++	++	++
no	yes	antrum	++	++	+	no
no	yes	pangastritis	++	+	no	no
no	yes	antrum	+++	++	++	no
no	yes	pangastritis	++	++	no	no
no	yes	pangastritis	++	++	+	no
no	yes	pangastritis	+++	++	++	+
no	yes	corpus	++	++	++	no
no	yes	corpus	+++	++	+	+
no	yes	pangastritis	+	+	+	no
no	yes	pangastritis	+++	++	+	+
no	yes	pangastritis	++	+++	+	+
no	yes	pangastritis	++	++	+	no
no	yes	pangastritis	+	+	no	no
no	yes	pangastritis	++	+	+	no
no	yes	pangastritis	+	+	+	+
no	yes	pangastritis	+	++	+	no
no	yes	pangastritis	+	+	no	+
no	yes	pangastritis	++	+	no	no
no	yes	pangastritis	+	+++	+	no
no	yes	pangastritis	+	+	+	no
no	yes	antrum	++	++	no	no
no	yes	antrum	++	+	no	no
no	yes	pangastritis	++	++	no	no
no	yes	antrum	+	++	+	no
no	yes	antrum	++	+	+	no
no	yes	pangastritis	+++	+	no	no
no	yes	pangastritis	++	+	+	+
no	yes	pangastritis	+	+	no	no
no	yes	pangastritis	++	++	+	+
no	yes	antrum	+++	+		no
no	yes	pangastritis	+	+	+	no
no	yes	antrum	++	++	++	no
no	yes	antrum	++	+		no
no	yes	antrum	+	+	no	+
no	yes	pangastritis	++	+	no	no
no	yes	pangastritis	++	+	no	no
no	yes	antrum	+	+	no	no
no	yes	pangastritis	+++	+	no	no
no	yes	antrum	+++	++	+	no
no	yes	antrum	+	++	++	no
no	yes	antrum	++	+	no	++
no	yes	pangastritis	+	+++	no	no
no	yes	pangastritis	++	+	+	no
no	yes	pangastritis	+++	+	+	no
no	yes	pangastritis	+++	+	no	no
no	yes	pangastritis	+++	+	+	no
no	yes	antrum	+++	++	++	no
no	yes	antrum	++	++	++	no
no	yes	antrum	+++	++	++	no
no	yes	pangastritis	+++	+++	+	+
no	yes	pangastritis	++	++	no	no
no	yes	pangastritis	+++	++	+	+
no	yes	pangastritis	+++	++	no	++
no	yes	antrum	++	+	no	no
no	yes	pangastritis	++	+	no	no
no	yes	corpus	+++	+	no	no
no	yes	pangastritis	+	+	+	+
no	yes	pangastritis	++	+	+	no
no	yes	pangastritis	++	+	no	no
no	yes	pangastritis	+	++	+	no
no	yes	pangastritis	+++	++	+	no
no	yes	antrum	+++	++	+	no
no	yes	antrum	++	+	no	no
no	yes	pangastritis	++	++	+	+
no	yes	antrum	+	+	+	no
no	yes	pangastritis	+++	++	+	+
no	yes	pangastritis	++	++	+	+
no	yes	pangastritis	++	++	+	no
no	yes	pangastritis	++	+	no	no
no	yes	pangastritis	+++	++	+	no
no	yes	antrum	++	+	+	no
no	yes	antrum	+++	+	+	no
no	yes	antrum	+++	+	no	no
no	yes	pangastritis	+++	++	++	+
no	yes	pangastritis	+++	++	++	no
no	yes	antrum	+++	++	+	no
no	yes	antrum	+	+++	no	no
no	yes	pangastritis	++	+	no	+
no	yes	pangastritis	+++	+	no	no
no	yes	pangastritis	+++	+++	no	no
no	yes	antrum	++	+	no	no
no	yes	pangastritis	+++	++	+	no
no	yes	antrum	++	+	+	no
no	yes	pangastritis	+	+	+	no
no	yes	antrum	+	+	+	no
no	yes	pangastritis	+++	+++	no	no
no	yes	antrum	++	+	+	no
no	yes	antrum	++	++	+	no
no	yes	pangastritis	++	++	+	no
no	yes	pangastritis	++	+	no	no
no	yes	pangastritis	+++	++	++	no
no	yes	pangastritis	++	++	+	+
no	yes	pangastritis	+	+	no	no
no	yes	pangastritis	+++	++	no	no
no	yes	pangastritis	+++	++	++	no
no	yes	pangastritis	++	++	no	no
no	yes	pangastritis	+++	+++	+	no
no	yes	pangastritis	+	++	+	no
no	yes	pangastritis	+	+	no	no
no	yes	corpus	+++	+++	no	no
no	yes	pangastritis	+++	+	++	no
no	yes	antrum	+++	+	+	no
no	yes	antrum	+++	+	+	no
no	yes	pangastritis	+	+	no	no
no	yes	pangastritis	++	+	no	no
no	yes	antrum	+	+	no	+
no	yes	pangastritis	+	+	no	+
no	yes	antrum	+	+	no	no
no	yes	pangastritis	+++	+	+	++
no	yes	pangastritis	+	+	no	no
no	yes	pangastritis	+++	+++	+	no
no	yes	pangastritis	+++	++	+	no
no	yes	antrum	++	+	+	no
no	yes	pangastritis	+++	+	+	++
no	yes	pangastritis	+	+++	no	no
no	yes	pangastritis	+++	+	no	++
no	yes	pangastritis	+++	+	+	no
no	yes	pangastritis	++	+	+	+
no	yes	antrum	++	+	+	no
no	yes	antrum	+	+	+	+
no	yes	antrum	+	+	++	no
no	yes	pangastritis	++	+	no	no
no	yes	pangastritis	++	+	+	no
no	yes	pangastritis	+++	++	++	+
no	yes	pangastritis	++	++	no	no
no	yes	antrum	++	++	no	no
no	yes	pangastritis	++	+	no	+
no	yes	pangastritis	+++	++	+	no
no	yes	pangastritis	+++	+++	no	no
no	yes	antrum	++	+	no	no
no	yes	pangastritis	+	++	+	no
no	yes	pangastritis	+++	+	++	no
no	yes	pangastritis	+++	+++	+	no
no	yes	antrum	++	+	+	no
no	yes	antrum	+++	+	+	no
no	yes	pangastritis	+++	++	+	no
no	yes	pangastritis	+++	+++	+	+
no	yes	antrum	++	+	+	no
no	yes	pangastritis	+++	+++	no	++
no	yes	antrum	++	+	no	no
no	yes	pangastritis	+++	+++	no	no
no	yes	pangastritis	+++	+++	no	+
no	yes	pangastritis	++	++	no	++
no	yes	pangastritis	+++	+++	no	no
no	yes	pangastritis	+++	+++	no	+
no	yes	antrum	++	+	no	no
no	yes	pangastritis	+++	+++	+	+
no	yes	pangastritis	++	+		+
no	yes	corpus	+++	++	+	+
no	yes	antrum	+	+	++	+
no	yes	pangastritis	++	++	no	no
no	yes	corpus	++	+	no	+
no	yes	pangastritis	+	++	+	no
no	yes	pangastritis	+	+	no	no
no	yes
no	yes	pangastritis	+	++	no	no
no	yes	pangastritis	++	++		no
no	yes	pangastritis	+	++	+	no
no	yes	antrum	+++	+	++	no
no	yes	antrum	++	+	++	no
no	yes	pangastritis	++	+	++	no
no	yes	pangastritis	+++	++	no	no
no	yes	corpus	++	+	no	+
no	yes	pangastritis	+	+	++	+
no	yes	pangastritis	+++	+	+	no
no	yes	pangastritis	+++	++	+	no
no	yes	antrum	++	+	+	no
no	yes	pangastritis	++	++	no	+
no	yes	pangastritis	++	+++	+	no
no	yes	pangastritis	++	++	+	no
no	yes	pangastritis	++	+	no	no
no	yes	pangastritis	++	+	no	no
no	yes	pangastritis	+++	++	+	+
no	yes	antrum	+	++	no	no
no	yes	antrum	+++	+	no	no
no	yes	pangastritis	++	++	no	no
no	yes	pangastritis	++	+++	no	no
no	yes	pangastritis	+++	++	+	+
no	yes	pangastritis	++	+++	+	no
no	yes	pangastritis	+++	+++	+	+
no	yes	pangastritis	+	+++	no	no
no	yes	pangastritis	+++	+	no	+
no	yes	pangastritis	++	+++	+	no
no	yes	pangastritis	+++	+++	++	no
no	yes	antrum	+	+	+	no
no	yes	pangastritis	+++	+	no	+
no	yes	pangastritis	+++	++	+	++
no	yes	pangastritis	++	++	no	no
no	yes	pangastritis	++	+	no
no	yes	pangastritis	++	+	++	no
no	yes	pangastritis	++	+++	no	+
no	yes	pangastritis	++	++	no	no
no	yes	antrum	+++	+++	++	no
no	yes	pangastritis	+++	++	+	+
no	yes	pangastritis	++	+++	no	no
no	yes	antrum	++	+	+	+
no	yes	pangastritis	++	+		no
no	yes	pangastritis	++	++	+	no
no	yes	pangastritis	++	++	+	no
no	yes	antrum	+	+	+	no
no	yes	pangastritis	++	++	+	+
no	yes	pangastritis	++	++	+	no
no	yes	pangastritis	+++	+++	+	no
no	yes	pangastritis	++	++	+	no
no	yes	pangastritis	+	++	++	+
no	yes	pangastritis	++	+++	no	+
no	yes	pangastritis	+++	+++	+	no
no	yes	antrum	++	+	+	no
no	yes	pangastritis	+	+	no	no
no	yes	pangastritis	+	+	no	no
no	yes	pangastritis	++	++	+	no
no	yes	pangastritis	+	+	++	no
no	yes	pangastritis	++	+	+	no
no	yes	pangastritis	+	+++	++	no
no	yes	pangastritis	+++	++	no	no
no	yes	pangastritis	+++	+	no	no
no	yes
no	yes	antrum	+	+	no	no
no	yes	antrum	+	++	no	no
no	yes	pangastritis	++	++	+	no
no	yes	pangastritis	+	+	no	no
no	yes	antrum	+	+	no	no
no	yes	antrum	+++	+	+	+
no	yes	pangastritis	+++	++	no	no
no	yes	pangastritis	++	+	+	no
no	yes	pangastritis	+	++	no	no
no	yes	pangastritis	++	+	+	+
no	yes	pangastritis	+++	+++	+	no
no	yes	pangastritis	++	+++	+	+
no	yes	corpus	++	++	no	no
no	yes	antrum	+++	++	+	+
no	yes	pangastritis	++	++		no
no	yes	pangastritis	++	+++	no	no
no	yes	antrum	++	+	+	+
no	yes	pangastritis	+++	+++	+	+
no	yes	antrum	+++	+++	no	no
no	yes	antrum	++	++	no	+
no	yes	pangastritis	+++	+++	+	+
no	yes	pangastritis	+++	+	+	no
no	yes	antrum	++	+	no	no
no	yes	pangastritis	+++	++	+	no
no	yes	pangastritis	++	+	no	no
no	yes	antrum	++	+	+	no
no	yes	pangastritis	++	+	+	no
no	yes	pangastritis	++	++	no	no
no	yes	pangastritis	++	+	no	+
no	yes	antrum	++	+	no	+
no	yes	pangastritis	+++	++	+	no
no	yes	pangastritis	+++	++	+	+
no	yes	antrum	++	+	+	no
no	yes	pangastritis	++	+	+	+
no	yes	pangastritis	+++	++	no	+
no	yes	antrum	+++	++	no	no
no	yes	pangastritis	+++	++	+	no
no	yes	pangastritis	++	+	no	no
no	yes	pangastritis	+++	+	+	+
no	yes	pangastritis	+++	++	no	no
no	yes	pangastritis	+	+	no	no
no	yes	antrum	+	+	no	+
no	yes	pangastritis	+++	++	no	+
no	yes	pangastritis	+++	++	no	++
no	yes	antrum	+	+	+	no
no	yes	pangastritis	++	++	no	no
no	yes	pangastritis	+++	++	+	+
no	yes	pangastritis	++	++	+	no
no	yes	pangastritis	+	+	+	no
no	yes	pangastritis	+++	++	+	+
no	yes	pangastritis	++	+	+	+
no	yes	antrum	+++	++	no	no
no	yes	pangastritis	+++	++	no	no
no	yes	pangastritis	+++	++	+	+
no	yes	pangastritis	+	+	no	no
no	yes	pangastritis	++	+	+	+
no	yes	antrum	+	+	+	no
no	yes	pangastritis	+	+	+	+
no	yes	pangastritis	++	++	+	no
no	yes	pangastritis	+++	+	no	no
no	yes	pangastritis	+	+	no	no
no	yes	pangastritis	+	+	+	no
no	yes	pangastritis	++	+	+	no
no	yes	antrum	++	++	no	no
no	yes	antrum	++	+++	+	no
no	yes	pangastritis	++	+		no
no	yes	pangastritis	+++	++	+	+
no	yes	antrum	+++	++	+	no
no	yes	pangastritis	+	+	no	+
no	yes	pangastritis	++	+	no	no
no	yes	pangastritis	+++	++	+	+
no	yes	pangastritis	++	+	no	+
no	yes	pangastritis	+	+	+	no
no	yes	pangastritis	+++	+	+	no
no	yes	pangastritis	+++	+	no	no
no	yes	pangastritis	++	+	+	no
no	yes	pangastritis	+++	++	no	+
yes	yes	antrum	+	+	no	no
yes	yes	pangastritis	+++	+++	no	no
yes	yes	antrum	+	+	no	no
yes	yes	pangastritis	++	no	no	no
yes	yes	pangastritis	++	++	+	+
yes	yes	pangastritis	+	+	no	no
yes	yes	antrum	++	+	+	+
yes	yes	antrum	+	+	no	no
yes	yes	antrum	+++	+++	no	no
yes	yes	pangastritis	++	++	+	no
yes	yes	pangastritis	++	+	+	no
yes	yes	pangastritis	+	++	+	no
yes	yes	antrum	+	+	++	no
yes	yes	antrum	++	+	no
yes	yes	pangastritis	+++	+	no	no
yes	yes	pangastritis	+++	++	no	no
yes	yes	pangastritis	++	+	no	no
yes	yes	antrum	+++	++	no	no
yes	yes	pangastritis	++	+	+	no
yes	yes	pangastritis	++	+	+	no
yes	yes	pangastritis	+++	++	+	no
yes	yes	pangastritis	+	++	no	no
yes	yes	pangastritis	+++	+++	no	+
yes	yes	pangastritis	+++	++	no	no
yes	yes	pangastritis	+++	++	+	+
yes	yes	pangastritis	+++	++	+	+
yes	yes	pangastritis	+++	++	no	+
yes	yes	pangastritis	+++	+++	no	no
yes	yes	antrum	+	++	no	no
yes	yes	antrum	+	+	no	no
yes	yes	antrum	+	++	no	no
yes	yes	antrum	+	+	no	no
yes	yes	pangastritis	++	++	no	no
yes	yes	corpus	+	+	no	no
yes	yes	antrum	++	+	no	no
yes	yes	pangastritis	+	+	no	no
yes	yes	corpus	+	+	no	no
yes	yes	antrum	+	++	+	no
yes	yes	antrum	+	+	no	no
yes	yes	pangastritis	++	+	no	no
yes	yes	pangastritis	+	+	no	+
yes	yes	antrum	+
yes	yes	corpus	+	+	+	no
yes	yes	antrum	+	+	no	no
yes	yes	pangastritis	+++	+++	no	no
yes	yes	antrum	+	++	no	no
yes	yes	pangastritis	+	+	++	no
yes	yes	pangastritis	++	+	no	+
yes	yes	pangastritis	+++	+		+
yes	yes	pangastritis	+++	++	+	no
yes	yes	pangastritis	++	+	no	+
yes	yes	antrum	++	+	no	no
yes	yes	pangastritis	+++	+	no	no
yes	yes	pangastritis	+	+	no	no
yes	yes	corpus	+++	+	+	no
yes	yes	pangastritis	++	+	+	no
yes	yes	antrum	+	+	+	no
yes	yes	pangastritis	++	++	no	+
yes	yes	pangastritis	+++	++	++	no
yes	yes	pangastritis	+	+	+	no
yes	yes	pangastritis	+++	++	no	no
yes	yes	pangastritis	++	++	+	no
yes	yes	pangastritis	+++	+	++	no
yes	yes	pangastritis	++	+	+	no
yes	yes	antrum	++	+	no	no
yes	yes	pangastritis	+++	+	no	no
yes	yes	pangastritis	+++	+	no	no
yes	yes	pangastritis	+++	+++	no	no
yes	yes	antrum	++	+	no	no
yes	yes	antrum	+++	+	no	no
yes	yes	pangastritis	++	++	++	+
yes	yes	pangastritis	+++	++	no	+
yes	yes	antrum	+++	no	no	no
yes	yes	antrum	+	++	no	no
yes	yes	antrum	+++	+	no	+
yes	yes	antrum	++	+	+	no
yes	yes	antrum	++	+	no	no
yes	yes	antrum	++	+	+	no
yes	yes	antrum	+	+	no	no
yes	yes	antrum	++	+	no	no
yes	yes	pangastritis	++	++	+	no
yes	yes	pangastritis	+	+	no	no
yes	yes	pangastritis	++	+	no	no
yes	yes	pangastritis	++	+++	+	no
yes	yes	antrum	+	no	+	no
